# Supplementary material for: Phosphate-solubilizing and polymerizing bacteria enhance phosphorus availability and growth of rice
Source: Front Microbiol. 2025 Dec 8;16:1700135. doi: 10.3389/fmicb.2025.1700135 (PMC12719419; doi:10.3389/fmicb.2025.1700135)
Supplement: Supplementary file 6 [file Table_2.XLSX]

## Sheet: JCaGvsJ4G_Table S2
Category	GOID	Description	GeneRatio	BgRatio	pvalue	padj	geneID	geneName	Count	Up	Up_Gene_id	Down	Down_Gene_id
BP	GO:0055114	oxidation-reduction process	61/269	156/871	0.00999002	0.0349651	ELZ14_RS06585/ELZ14_RS00535/ELZ14_RS27575/ELZ14_RS26510/ELZ14_RS25745/ELZ14_RS09610/ELZ14_RS28965/ELZ14_RS06650/ELZ14_RS28945/ELZ14_RS16865/ELZ14_RS02405/ELZ14_RS09705/ELZ14_RS27095/ELZ14_RS12340/ELZ14_RS23185/ELZ14_RS19145/ELZ14_RS00505/ELZ14_RS21295/ELZ14_RS25740/ELZ14_RS28865/ELZ14_RS25295/ELZ14_RS00990/ELZ14_RS00540/ELZ14_RS29080/ELZ14_RS13780/ELZ14_RS12330/ELZ14_RS28925/ELZ14_RS19245/ELZ14_R…	gap/ctaD/ELZ14_RS27575/ilvC/cyoA/fadB/dgcA/zwf/ELZ14_RS28945/ELZ14_RS16865/ELZ14_RS02405/sthA/ELZ14_RS27095/ELZ14_RS12340/ELZ14_RS23185/icd/ELZ14_RS00505/ELZ14_RS21295/cyoB/fdhA/ELZ14_RS25295/gabD/coxB/betB/mqo/ELZ14_RS12330/gbcA/nuoH/glpD/ahpC/nuoJ/fpr/ELZ14_RS23605/epd/ELZ14_RS05465/aspA/dusB/lpdA/ELZ14_RS22430/ELZ14_RS26165/guaB/xdhB/ELZ14_RS12315/ELZ14_RS28610/nuoG/acnB/ELZ14_RS08510/ELZ14_RS…	61	33	ELZ14_RS25745/ELZ14_RS09610/ELZ14_RS28945/ELZ14_RS16865/ELZ14_RS09705/ELZ14_RS27095/ELZ14_RS12340/ELZ14_RS23185/ELZ14_RS21295/ELZ14_RS25740/ELZ14_RS25295/ELZ14_RS00990/ELZ14_RS29080/ELZ14_RS12330/ELZ14_RS24295/ELZ14_RS06175/ELZ14_RS29210/ELZ14_RS00620/ELZ14_RS03475/ELZ14_RS22430/ELZ14_RS05260/ELZ14_RS12315/ELZ14_RS28610/ELZ14_RS24230/ELZ14_RS25625/ELZ14_RS01435/ELZ14_RS28685/ELZ14_RS30560/ELZ14_R…	28	ELZ14_RS06585/ELZ14_RS00535/ELZ14_RS27575/ELZ14_RS26510/ELZ14_RS28965/ELZ14_RS06650/ELZ14_RS02405/ELZ14_RS19145/ELZ14_RS00505/ELZ14_RS28865/ELZ14_RS00540/ELZ14_RS13780/ELZ14_RS28925/ELZ14_RS19245/ELZ14_RS18210/ELZ14_RS19255/ELZ14_RS23605/ELZ14_RS05465/ELZ14_RS22530/ELZ14_RS26165/ELZ14_RS09370/ELZ14_RS19240/ELZ14_RS17635/ELZ14_RS08510/ELZ14_RS28880/ELZ14_RS02400/ELZ14_RS02625/ELZ14_RS24370
CC	GO:0005623	cell	57/114	119/347	1.65549e-05	8.32676e-05	ELZ14_RS00280/ELZ14_RS08125/ELZ14_RS08180/ELZ14_RS31260/ELZ14_RS31275/ELZ14_RS28115/ELZ14_RS31285/ELZ14_RS08175/ELZ14_RS28100/ELZ14_RS28080/ELZ14_RS28110/ELZ14_RS28055/ELZ14_RS08245/ELZ14_RS28105/ELZ14_RS02170/ELZ14_RS24455/ELZ14_RS28240/ELZ14_RS28075/ELZ14_RS28210/ELZ14_RS26920/ELZ14_RS04365/ELZ14_RS26925/ELZ14_RS08250/ELZ14_RS19900/ELZ14_RS29910/ELZ14_RS08240/ELZ14_RS05785/ELZ14_RS28170/ELZ14_R…	ELZ14_RS00280/fliE/fliM/atpG/ELZ14_RS31275/rpsH/atpB/fliL/rpsE/rpmJ/rplF/rplQ/ELZ14_RS08245/rplR/ELZ14_RS02170/tolB/rplK/rpsM/rpsL/rpmA/rpsO/rplU/ELZ14_RS08250/rpmI/potA/ELZ14_RS08240/rpsB/rplB/rplC/rpsF/rplW/rpsS/ELZ14_RS28450/rpsK/cysS/glyQ/tilS/rplT/rplD/rpsN/rplV/gpmI/ELZ14_RS05865/gyrA/hslO/rpsD/rplJ/rnd/ELZ14_RS29060/rpmH/ELZ14_RS08880/topA/argS/rpsR/ELZ14_RS22585/ugpC/holA	57	40	ELZ14_RS00280/ELZ14_RS08125/ELZ14_RS08180/ELZ14_RS28115/ELZ14_RS08175/ELZ14_RS28100/ELZ14_RS28080/ELZ14_RS28110/ELZ14_RS28055/ELZ14_RS28105/ELZ14_RS02170/ELZ14_RS24455/ELZ14_RS28240/ELZ14_RS28075/ELZ14_RS28210/ELZ14_RS26920/ELZ14_RS04365/ELZ14_RS26925/ELZ14_RS19900/ELZ14_RS05785/ELZ14_RS28170/ELZ14_RS28185/ELZ14_RS03065/ELZ14_RS28175/ELZ14_RS28165/ELZ14_RS28070/ELZ14_RS00055/ELZ14_RS19895/ELZ14_R…	17	ELZ14_RS31260/ELZ14_RS31275/ELZ14_RS31285/ELZ14_RS08245/ELZ14_RS08250/ELZ14_RS29910/ELZ14_RS08240/ELZ14_RS28450/ELZ14_RS20015/ELZ14_RS05870/ELZ14_RS07475/ELZ14_RS29060/ELZ14_RS08880/ELZ14_RS09625/ELZ14_RS22585/ELZ14_RS16400/ELZ14_RS27425
CC	GO:0044464	cell part	57/114	119/347	1.65549e-05	8.32676e-05	ELZ14_RS00280/ELZ14_RS08125/ELZ14_RS08180/ELZ14_RS31260/ELZ14_RS31275/ELZ14_RS28115/ELZ14_RS31285/ELZ14_RS08175/ELZ14_RS28100/ELZ14_RS28080/ELZ14_RS28110/ELZ14_RS28055/ELZ14_RS08245/ELZ14_RS28105/ELZ14_RS02170/ELZ14_RS24455/ELZ14_RS28240/ELZ14_RS28075/ELZ14_RS28210/ELZ14_RS26920/ELZ14_RS04365/ELZ14_RS26925/ELZ14_RS08250/ELZ14_RS19900/ELZ14_RS29910/ELZ14_RS08240/ELZ14_RS05785/ELZ14_RS28170/ELZ14_R…	ELZ14_RS00280/fliE/fliM/atpG/ELZ14_RS31275/rpsH/atpB/fliL/rpsE/rpmJ/rplF/rplQ/ELZ14_RS08245/rplR/ELZ14_RS02170/tolB/rplK/rpsM/rpsL/rpmA/rpsO/rplU/ELZ14_RS08250/rpmI/potA/ELZ14_RS08240/rpsB/rplB/rplC/rpsF/rplW/rpsS/ELZ14_RS28450/rpsK/cysS/glyQ/tilS/rplT/rplD/rpsN/rplV/gpmI/ELZ14_RS05865/gyrA/hslO/rpsD/rplJ/rnd/ELZ14_RS29060/rpmH/ELZ14_RS08880/topA/argS/rpsR/ELZ14_RS22585/ugpC/holA	57	40	ELZ14_RS00280/ELZ14_RS08125/ELZ14_RS08180/ELZ14_RS28115/ELZ14_RS08175/ELZ14_RS28100/ELZ14_RS28080/ELZ14_RS28110/ELZ14_RS28055/ELZ14_RS28105/ELZ14_RS02170/ELZ14_RS24455/ELZ14_RS28240/ELZ14_RS28075/ELZ14_RS28210/ELZ14_RS26920/ELZ14_RS04365/ELZ14_RS26925/ELZ14_RS19900/ELZ14_RS05785/ELZ14_RS28170/ELZ14_RS28185/ELZ14_RS03065/ELZ14_RS28175/ELZ14_RS28165/ELZ14_RS28070/ELZ14_RS00055/ELZ14_RS19895/ELZ14_R…	17	ELZ14_RS31260/ELZ14_RS31275/ELZ14_RS31285/ELZ14_RS08245/ELZ14_RS08250/ELZ14_RS29910/ELZ14_RS08240/ELZ14_RS28450/ELZ14_RS20015/ELZ14_RS05870/ELZ14_RS07475/ELZ14_RS29060/ELZ14_RS08880/ELZ14_RS09625/ELZ14_RS22585/ELZ14_RS16400/ELZ14_RS27425
CC	GO:0005622	intracellular	45/114	86/347	1.2239e-05	8.32676e-05	ELZ14_RS31260/ELZ14_RS31275/ELZ14_RS28115/ELZ14_RS31285/ELZ14_RS28100/ELZ14_RS28080/ELZ14_RS28110/ELZ14_RS28055/ELZ14_RS08245/ELZ14_RS28105/ELZ14_RS28240/ELZ14_RS28075/ELZ14_RS28210/ELZ14_RS26920/ELZ14_RS04365/ELZ14_RS26925/ELZ14_RS08250/ELZ14_RS19900/ELZ14_RS05785/ELZ14_RS28170/ELZ14_RS28185/ELZ14_RS03065/ELZ14_RS28175/ELZ14_RS28165/ELZ14_RS28070/ELZ14_RS20015/ELZ14_RS00055/ELZ14_RS05870/ELZ14_R…	atpG/ELZ14_RS31275/rpsH/atpB/rpsE/rpmJ/rplF/rplQ/ELZ14_RS08245/rplR/rplK/rpsM/rpsL/rpmA/rpsO/rplU/ELZ14_RS08250/rpmI/rpsB/rplB/rplC/rpsF/rplW/rpsS/rpsK/cysS/glyQ/tilS/rplT/rplD/rpsN/rplV/gpmI/ELZ14_RS05865/gyrA/hslO/rpsD/rplJ/rnd/rpmH/ELZ14_RS08880/topA/argS/rpsR/holA	45	34	ELZ14_RS28115/ELZ14_RS28100/ELZ14_RS28080/ELZ14_RS28110/ELZ14_RS28055/ELZ14_RS28105/ELZ14_RS28240/ELZ14_RS28075/ELZ14_RS28210/ELZ14_RS26920/ELZ14_RS04365/ELZ14_RS26925/ELZ14_RS19900/ELZ14_RS05785/ELZ14_RS28170/ELZ14_RS28185/ELZ14_RS03065/ELZ14_RS28175/ELZ14_RS28165/ELZ14_RS28070/ELZ14_RS00055/ELZ14_RS19895/ELZ14_RS28180/ELZ14_RS28120/ELZ14_RS28160/ELZ14_RS01970/ELZ14_RS05865/ELZ14_RS08490/ELZ14_R…	11	ELZ14_RS31260/ELZ14_RS31275/ELZ14_RS31285/ELZ14_RS08245/ELZ14_RS08250/ELZ14_RS20015/ELZ14_RS05870/ELZ14_RS07475/ELZ14_RS08880/ELZ14_RS09625/ELZ14_RS27425
CC	GO:0044424	intracellular part	42/114	79/347	1.66535e-05	8.32676e-05	ELZ14_RS31260/ELZ14_RS31275/ELZ14_RS28115/ELZ14_RS31285/ELZ14_RS28100/ELZ14_RS28080/ELZ14_RS28110/ELZ14_RS28055/ELZ14_RS08245/ELZ14_RS28105/ELZ14_RS28240/ELZ14_RS28075/ELZ14_RS28210/ELZ14_RS26920/ELZ14_RS04365/ELZ14_RS26925/ELZ14_RS08250/ELZ14_RS19900/ELZ14_RS05785/ELZ14_RS28170/ELZ14_RS28185/ELZ14_RS03065/ELZ14_RS28175/ELZ14_RS28165/ELZ14_RS28070/ELZ14_RS20015/ELZ14_RS00055/ELZ14_RS05870/ELZ14_R…	atpG/ELZ14_RS31275/rpsH/atpB/rpsE/rpmJ/rplF/rplQ/ELZ14_RS08245/rplR/rplK/rpsM/rpsL/rpmA/rpsO/rplU/ELZ14_RS08250/rpmI/rpsB/rplB/rplC/rpsF/rplW/rpsS/rpsK/cysS/glyQ/tilS/rplT/rplD/rpsN/rplV/gpmI/ELZ14_RS05865/gyrA/hslO/rpmH/ELZ14_RS08880/topA/argS/rpsR/holA	42	32	ELZ14_RS28115/ELZ14_RS28100/ELZ14_RS28080/ELZ14_RS28110/ELZ14_RS28055/ELZ14_RS28105/ELZ14_RS28240/ELZ14_RS28075/ELZ14_RS28210/ELZ14_RS26920/ELZ14_RS04365/ELZ14_RS26925/ELZ14_RS19900/ELZ14_RS05785/ELZ14_RS28170/ELZ14_RS28185/ELZ14_RS03065/ELZ14_RS28175/ELZ14_RS28165/ELZ14_RS28070/ELZ14_RS00055/ELZ14_RS19895/ELZ14_RS28180/ELZ14_RS28120/ELZ14_RS28160/ELZ14_RS01970/ELZ14_RS05865/ELZ14_RS08490/ELZ14_R…	10	ELZ14_RS31260/ELZ14_RS31275/ELZ14_RS31285/ELZ14_RS08245/ELZ14_RS08250/ELZ14_RS20015/ELZ14_RS05870/ELZ14_RS08880/ELZ14_RS09625/ELZ14_RS27425
CC	GO:0032991	protein-containing complex	38/114	70/347	2.72201e-05	9.07338e-05	ELZ14_RS31260/ELZ14_RS31275/ELZ14_RS28115/ELZ14_RS31285/ELZ14_RS28100/ELZ14_RS31280/ELZ14_RS28080/ELZ14_RS28110/ELZ14_RS27095/ELZ14_RS28055/ELZ14_RS28105/ELZ14_RS28240/ELZ14_RS28075/ELZ14_RS28210/ELZ14_RS26920/ELZ14_RS04365/ELZ14_RS26925/ELZ14_RS19900/ELZ14_RS29910/ELZ14_RS05785/ELZ14_RS28170/ELZ14_RS28185/ELZ14_RS03065/ELZ14_RS28175/ELZ14_RS28165/ELZ14_RS28450/ELZ14_RS28070/ELZ14_RS19895/ELZ14_R…	atpG/ELZ14_RS31275/rpsH/atpB/rpsE/atpE/rpmJ/rplF/ELZ14_RS27095/rplQ/rplR/rplK/rpsM/rpsL/rpmA/rpsO/rplU/rpmI/potA/rpsB/rplB/rplC/rpsF/rplW/rpsS/ELZ14_RS28450/rpsK/rplT/rplD/rpsN/rplV/ELZ14_RS05865/ELZ14_RS29060/rpmH/rpsR/ELZ14_RS22585/ugpC/holA	38	28	ELZ14_RS28115/ELZ14_RS28100/ELZ14_RS28080/ELZ14_RS28110/ELZ14_RS27095/ELZ14_RS28055/ELZ14_RS28105/ELZ14_RS28240/ELZ14_RS28075/ELZ14_RS28210/ELZ14_RS26920/ELZ14_RS04365/ELZ14_RS26925/ELZ14_RS19900/ELZ14_RS05785/ELZ14_RS28170/ELZ14_RS28185/ELZ14_RS03065/ELZ14_RS28175/ELZ14_RS28165/ELZ14_RS28070/ELZ14_RS19895/ELZ14_RS28180/ELZ14_RS28120/ELZ14_RS28160/ELZ14_RS05865/ELZ14_RS31340/ELZ14_RS03070	10	ELZ14_RS31260/ELZ14_RS31275/ELZ14_RS31285/ELZ14_RS31280/ELZ14_RS29910/ELZ14_RS28450/ELZ14_RS29060/ELZ14_RS22585/ELZ14_RS16400/ELZ14_RS27425
CC	GO:0005737	cytoplasm	36/114	68/347	0.000105857	0.000264643	ELZ14_RS28115/ELZ14_RS28100/ELZ14_RS28080/ELZ14_RS28110/ELZ14_RS28055/ELZ14_RS08245/ELZ14_RS28105/ELZ14_RS28240/ELZ14_RS28075/ELZ14_RS28210/ELZ14_RS26920/ELZ14_RS04365/ELZ14_RS26925/ELZ14_RS08250/ELZ14_RS19900/ELZ14_RS05785/ELZ14_RS28170/ELZ14_RS28185/ELZ14_RS03065/ELZ14_RS28175/ELZ14_RS28165/ELZ14_RS28070/ELZ14_RS20015/ELZ14_RS00055/ELZ14_RS05870/ELZ14_RS19895/ELZ14_RS28180/ELZ14_RS28120/ELZ14_R…	rpsH/rpsE/rpmJ/rplF/rplQ/ELZ14_RS08245/rplR/rplK/rpsM/rpsL/rpmA/rpsO/rplU/ELZ14_RS08250/rpmI/rpsB/rplB/rplC/rpsF/rplW/rpsS/rpsK/cysS/glyQ/tilS/rplT/rplD/rpsN/rplV/gpmI/ELZ14_RS05865/hslO/rpmH/ELZ14_RS08880/argS/rpsR	36	31	ELZ14_RS28115/ELZ14_RS28100/ELZ14_RS28080/ELZ14_RS28110/ELZ14_RS28055/ELZ14_RS28105/ELZ14_RS28240/ELZ14_RS28075/ELZ14_RS28210/ELZ14_RS26920/ELZ14_RS04365/ELZ14_RS26925/ELZ14_RS19900/ELZ14_RS05785/ELZ14_RS28170/ELZ14_RS28185/ELZ14_RS03065/ELZ14_RS28175/ELZ14_RS28165/ELZ14_RS28070/ELZ14_RS00055/ELZ14_RS19895/ELZ14_RS28180/ELZ14_RS28120/ELZ14_RS28160/ELZ14_RS01970/ELZ14_RS05865/ELZ14_RS01605/ELZ14_R…	5	ELZ14_RS08245/ELZ14_RS08250/ELZ14_RS20015/ELZ14_RS05870/ELZ14_RS08880
BP	GO:0043603	cellular amide metabolic process	35/269	79/871	0.00583647	0.0226974	ELZ14_RS28115/ELZ14_RS28100/ELZ14_RS28080/ELZ14_RS28110/ELZ14_RS28055/ELZ14_RS28105/ELZ14_RS28240/ELZ14_RS28075/ELZ14_RS28210/ELZ14_RS26920/ELZ14_RS04365/ELZ14_RS19900/ELZ14_RS05785/ELZ14_RS28170/ELZ14_RS28185/ELZ14_RS03065/ELZ14_RS28175/ELZ14_RS28165/ELZ14_RS28070/ELZ14_RS20015/ELZ14_RS00055/ELZ14_RS19895/ELZ14_RS28180/ELZ14_RS19885/ELZ14_RS28120/ELZ14_RS28160/ELZ14_RS19085/ELZ14_RS30140/ELZ14_R…	rpsH/rpsE/rpmJ/rplF/rplQ/rplR/rplK/rpsM/rpsL/rpmA/rpsO/rpmI/rpsB/rplB/rplC/rpsF/rplW/rpsS/rpsK/cysS/glyQ/rplT/rplD/pheT/rpsN/rplV/serS/ELZ14_RS30140/infC/rpmH/ELZ14_RS08880/ELZ14_RS25605/argS/folB/rpsR	35	30	ELZ14_RS28115/ELZ14_RS28100/ELZ14_RS28080/ELZ14_RS28110/ELZ14_RS28055/ELZ14_RS28105/ELZ14_RS28240/ELZ14_RS28075/ELZ14_RS28210/ELZ14_RS26920/ELZ14_RS04365/ELZ14_RS19900/ELZ14_RS05785/ELZ14_RS28170/ELZ14_RS28185/ELZ14_RS03065/ELZ14_RS28175/ELZ14_RS28165/ELZ14_RS28070/ELZ14_RS00055/ELZ14_RS19895/ELZ14_RS28180/ELZ14_RS28120/ELZ14_RS28160/ELZ14_RS30140/ELZ14_RS19905/ELZ14_RS31340/ELZ14_RS02320/ELZ14_R…	5	ELZ14_RS20015/ELZ14_RS19885/ELZ14_RS19085/ELZ14_RS08880/ELZ14_RS25605
BP	GO:0006518	peptide metabolic process	34/269	71/871	0.00129255	0.00837765	ELZ14_RS28115/ELZ14_RS28100/ELZ14_RS28080/ELZ14_RS28110/ELZ14_RS28055/ELZ14_RS28105/ELZ14_RS28240/ELZ14_RS28075/ELZ14_RS28210/ELZ14_RS26920/ELZ14_RS04365/ELZ14_RS19900/ELZ14_RS05785/ELZ14_RS28170/ELZ14_RS28185/ELZ14_RS03065/ELZ14_RS28175/ELZ14_RS28165/ELZ14_RS28070/ELZ14_RS20015/ELZ14_RS00055/ELZ14_RS19895/ELZ14_RS28180/ELZ14_RS19885/ELZ14_RS28120/ELZ14_RS28160/ELZ14_RS19085/ELZ14_RS30140/ELZ14_R…	rpsH/rpsE/rpmJ/rplF/rplQ/rplR/rplK/rpsM/rpsL/rpmA/rpsO/rpmI/rpsB/rplB/rplC/rpsF/rplW/rpsS/rpsK/cysS/glyQ/rplT/rplD/pheT/rpsN/rplV/serS/ELZ14_RS30140/infC/rpmH/ELZ14_RS08880/ELZ14_RS25605/argS/rpsR	34	29	ELZ14_RS28115/ELZ14_RS28100/ELZ14_RS28080/ELZ14_RS28110/ELZ14_RS28055/ELZ14_RS28105/ELZ14_RS28240/ELZ14_RS28075/ELZ14_RS28210/ELZ14_RS26920/ELZ14_RS04365/ELZ14_RS19900/ELZ14_RS05785/ELZ14_RS28170/ELZ14_RS28185/ELZ14_RS03065/ELZ14_RS28175/ELZ14_RS28165/ELZ14_RS28070/ELZ14_RS00055/ELZ14_RS19895/ELZ14_RS28180/ELZ14_RS28120/ELZ14_RS28160/ELZ14_RS30140/ELZ14_RS19905/ELZ14_RS31340/ELZ14_RS02320/ELZ14_R…	5	ELZ14_RS20015/ELZ14_RS19885/ELZ14_RS19085/ELZ14_RS08880/ELZ14_RS25605
BP	GO:0006412	translation	33/269	68/871	0.00114155	0.00768352	ELZ14_RS28115/ELZ14_RS28100/ELZ14_RS28080/ELZ14_RS28110/ELZ14_RS28055/ELZ14_RS28105/ELZ14_RS28240/ELZ14_RS28075/ELZ14_RS28210/ELZ14_RS26920/ELZ14_RS04365/ELZ14_RS19900/ELZ14_RS05785/ELZ14_RS28170/ELZ14_RS28185/ELZ14_RS03065/ELZ14_RS28175/ELZ14_RS28165/ELZ14_RS28070/ELZ14_RS20015/ELZ14_RS00055/ELZ14_RS19895/ELZ14_RS28180/ELZ14_RS19885/ELZ14_RS28120/ELZ14_RS28160/ELZ14_RS19085/ELZ14_RS19905/ELZ14_R…	rpsH/rpsE/rpmJ/rplF/rplQ/rplR/rplK/rpsM/rpsL/rpmA/rpsO/rpmI/rpsB/rplB/rplC/rpsF/rplW/rpsS/rpsK/cysS/glyQ/rplT/rplD/pheT/rpsN/rplV/serS/infC/rpmH/ELZ14_RS08880/ELZ14_RS25605/argS/rpsR	33	28	ELZ14_RS28115/ELZ14_RS28100/ELZ14_RS28080/ELZ14_RS28110/ELZ14_RS28055/ELZ14_RS28105/ELZ14_RS28240/ELZ14_RS28075/ELZ14_RS28210/ELZ14_RS26920/ELZ14_RS04365/ELZ14_RS19900/ELZ14_RS05785/ELZ14_RS28170/ELZ14_RS28185/ELZ14_RS03065/ELZ14_RS28175/ELZ14_RS28165/ELZ14_RS28070/ELZ14_RS00055/ELZ14_RS19895/ELZ14_RS28180/ELZ14_RS28120/ELZ14_RS28160/ELZ14_RS19905/ELZ14_RS31340/ELZ14_RS02320/ELZ14_RS03070	5	ELZ14_RS20015/ELZ14_RS19885/ELZ14_RS19085/ELZ14_RS08880/ELZ14_RS25605
BP	GO:0043043	peptide biosynthetic process	33/269	70/871	0.00214971	0.00964611	ELZ14_RS28115/ELZ14_RS28100/ELZ14_RS28080/ELZ14_RS28110/ELZ14_RS28055/ELZ14_RS28105/ELZ14_RS28240/ELZ14_RS28075/ELZ14_RS28210/ELZ14_RS26920/ELZ14_RS04365/ELZ14_RS19900/ELZ14_RS05785/ELZ14_RS28170/ELZ14_RS28185/ELZ14_RS03065/ELZ14_RS28175/ELZ14_RS28165/ELZ14_RS28070/ELZ14_RS20015/ELZ14_RS00055/ELZ14_RS19895/ELZ14_RS28180/ELZ14_RS19885/ELZ14_RS28120/ELZ14_RS28160/ELZ14_RS19085/ELZ14_RS19905/ELZ14_R…	rpsH/rpsE/rpmJ/rplF/rplQ/rplR/rplK/rpsM/rpsL/rpmA/rpsO/rpmI/rpsB/rplB/rplC/rpsF/rplW/rpsS/rpsK/cysS/glyQ/rplT/rplD/pheT/rpsN/rplV/serS/infC/rpmH/ELZ14_RS08880/ELZ14_RS25605/argS/rpsR	33	28	ELZ14_RS28115/ELZ14_RS28100/ELZ14_RS28080/ELZ14_RS28110/ELZ14_RS28055/ELZ14_RS28105/ELZ14_RS28240/ELZ14_RS28075/ELZ14_RS28210/ELZ14_RS26920/ELZ14_RS04365/ELZ14_RS19900/ELZ14_RS05785/ELZ14_RS28170/ELZ14_RS28185/ELZ14_RS03065/ELZ14_RS28175/ELZ14_RS28165/ELZ14_RS28070/ELZ14_RS00055/ELZ14_RS19895/ELZ14_RS28180/ELZ14_RS28120/ELZ14_RS28160/ELZ14_RS19905/ELZ14_RS31340/ELZ14_RS02320/ELZ14_RS03070	5	ELZ14_RS20015/ELZ14_RS19885/ELZ14_RS19085/ELZ14_RS08880/ELZ14_RS25605
BP	GO:0043604	amide biosynthetic process	33/269	72/871	0.00384944	0.0156663	ELZ14_RS28115/ELZ14_RS28100/ELZ14_RS28080/ELZ14_RS28110/ELZ14_RS28055/ELZ14_RS28105/ELZ14_RS28240/ELZ14_RS28075/ELZ14_RS28210/ELZ14_RS26920/ELZ14_RS04365/ELZ14_RS19900/ELZ14_RS05785/ELZ14_RS28170/ELZ14_RS28185/ELZ14_RS03065/ELZ14_RS28175/ELZ14_RS28165/ELZ14_RS28070/ELZ14_RS20015/ELZ14_RS00055/ELZ14_RS19895/ELZ14_RS28180/ELZ14_RS19885/ELZ14_RS28120/ELZ14_RS28160/ELZ14_RS19085/ELZ14_RS19905/ELZ14_R…	rpsH/rpsE/rpmJ/rplF/rplQ/rplR/rplK/rpsM/rpsL/rpmA/rpsO/rpmI/rpsB/rplB/rplC/rpsF/rplW/rpsS/rpsK/cysS/glyQ/rplT/rplD/pheT/rpsN/rplV/serS/infC/rpmH/ELZ14_RS08880/ELZ14_RS25605/argS/rpsR	33	28	ELZ14_RS28115/ELZ14_RS28100/ELZ14_RS28080/ELZ14_RS28110/ELZ14_RS28055/ELZ14_RS28105/ELZ14_RS28240/ELZ14_RS28075/ELZ14_RS28210/ELZ14_RS26920/ELZ14_RS04365/ELZ14_RS19900/ELZ14_RS05785/ELZ14_RS28170/ELZ14_RS28185/ELZ14_RS03065/ELZ14_RS28175/ELZ14_RS28165/ELZ14_RS28070/ELZ14_RS00055/ELZ14_RS19895/ELZ14_RS28180/ELZ14_RS28120/ELZ14_RS28160/ELZ14_RS19905/ELZ14_RS31340/ELZ14_RS02320/ELZ14_RS03070	5	ELZ14_RS20015/ELZ14_RS19885/ELZ14_RS19085/ELZ14_RS08880/ELZ14_RS25605
BP	GO:0044267	cellular protein metabolic process	33/269	77/871	0.0135855	0.0466168	ELZ14_RS28115/ELZ14_RS28100/ELZ14_RS28080/ELZ14_RS28110/ELZ14_RS28055/ELZ14_RS28105/ELZ14_RS28240/ELZ14_RS28075/ELZ14_RS28210/ELZ14_RS26920/ELZ14_RS04365/ELZ14_RS19900/ELZ14_RS05785/ELZ14_RS28170/ELZ14_RS28185/ELZ14_RS03065/ELZ14_RS28175/ELZ14_RS28165/ELZ14_RS28070/ELZ14_RS20015/ELZ14_RS00055/ELZ14_RS19895/ELZ14_RS28180/ELZ14_RS19885/ELZ14_RS28120/ELZ14_RS28160/ELZ14_RS19085/ELZ14_RS19905/ELZ14_R…	rpsH/rpsE/rpmJ/rplF/rplQ/rplR/rplK/rpsM/rpsL/rpmA/rpsO/rpmI/rpsB/rplB/rplC/rpsF/rplW/rpsS/rpsK/cysS/glyQ/rplT/rplD/pheT/rpsN/rplV/serS/infC/rpmH/ELZ14_RS08880/ELZ14_RS25605/argS/rpsR	33	28	ELZ14_RS28115/ELZ14_RS28100/ELZ14_RS28080/ELZ14_RS28110/ELZ14_RS28055/ELZ14_RS28105/ELZ14_RS28240/ELZ14_RS28075/ELZ14_RS28210/ELZ14_RS26920/ELZ14_RS04365/ELZ14_RS19900/ELZ14_RS05785/ELZ14_RS28170/ELZ14_RS28185/ELZ14_RS03065/ELZ14_RS28175/ELZ14_RS28165/ELZ14_RS28070/ELZ14_RS00055/ELZ14_RS19895/ELZ14_RS28180/ELZ14_RS28120/ELZ14_RS28160/ELZ14_RS19905/ELZ14_RS31340/ELZ14_RS02320/ELZ14_RS03070	5	ELZ14_RS20015/ELZ14_RS19885/ELZ14_RS19085/ELZ14_RS08880/ELZ14_RS25605
CC	GO:0043226	organelle	32/114	53/347	6.94278e-06	8.32676e-05	ELZ14_RS08125/ELZ14_RS08180/ELZ14_RS28115/ELZ14_RS08175/ELZ14_RS28100/ELZ14_RS28080/ELZ14_RS28110/ELZ14_RS28055/ELZ14_RS28105/ELZ14_RS28240/ELZ14_RS28075/ELZ14_RS28210/ELZ14_RS26920/ELZ14_RS04365/ELZ14_RS26925/ELZ14_RS19900/ELZ14_RS08240/ELZ14_RS05785/ELZ14_RS28170/ELZ14_RS28185/ELZ14_RS03065/ELZ14_RS28175/ELZ14_RS28165/ELZ14_RS28070/ELZ14_RS19895/ELZ14_RS28180/ELZ14_RS28120/ELZ14_RS28160/ELZ14_R…	fliE/fliM/rpsH/fliL/rpsE/rpmJ/rplF/rplQ/rplR/rplK/rpsM/rpsL/rpmA/rpsO/rplU/rpmI/ELZ14_RS08240/rpsB/rplB/rplC/rpsF/rplW/rpsS/rpsK/rplT/rplD/rpsN/rplV/gyrA/rpmH/topA/rpsR	32	30	ELZ14_RS08125/ELZ14_RS08180/ELZ14_RS28115/ELZ14_RS08175/ELZ14_RS28100/ELZ14_RS28080/ELZ14_RS28110/ELZ14_RS28055/ELZ14_RS28105/ELZ14_RS28240/ELZ14_RS28075/ELZ14_RS28210/ELZ14_RS26920/ELZ14_RS04365/ELZ14_RS26925/ELZ14_RS19900/ELZ14_RS05785/ELZ14_RS28170/ELZ14_RS28185/ELZ14_RS03065/ELZ14_RS28175/ELZ14_RS28165/ELZ14_RS28070/ELZ14_RS19895/ELZ14_RS28180/ELZ14_RS28120/ELZ14_RS28160/ELZ14_RS08490/ELZ14_R…	2	ELZ14_RS08240/ELZ14_RS09625
CC	GO:0043228	non-membrane-bounded organelle	32/114	53/347	6.94278e-06	8.32676e-05	ELZ14_RS08125/ELZ14_RS08180/ELZ14_RS28115/ELZ14_RS08175/ELZ14_RS28100/ELZ14_RS28080/ELZ14_RS28110/ELZ14_RS28055/ELZ14_RS28105/ELZ14_RS28240/ELZ14_RS28075/ELZ14_RS28210/ELZ14_RS26920/ELZ14_RS04365/ELZ14_RS26925/ELZ14_RS19900/ELZ14_RS08240/ELZ14_RS05785/ELZ14_RS28170/ELZ14_RS28185/ELZ14_RS03065/ELZ14_RS28175/ELZ14_RS28165/ELZ14_RS28070/ELZ14_RS19895/ELZ14_RS28180/ELZ14_RS28120/ELZ14_RS28160/ELZ14_R…	fliE/fliM/rpsH/fliL/rpsE/rpmJ/rplF/rplQ/rplR/rplK/rpsM/rpsL/rpmA/rpsO/rplU/rpmI/ELZ14_RS08240/rpsB/rplB/rplC/rpsF/rplW/rpsS/rpsK/rplT/rplD/rpsN/rplV/gyrA/rpmH/topA/rpsR	32	30	ELZ14_RS08125/ELZ14_RS08180/ELZ14_RS28115/ELZ14_RS08175/ELZ14_RS28100/ELZ14_RS28080/ELZ14_RS28110/ELZ14_RS28055/ELZ14_RS28105/ELZ14_RS28240/ELZ14_RS28075/ELZ14_RS28210/ELZ14_RS26920/ELZ14_RS04365/ELZ14_RS26925/ELZ14_RS19900/ELZ14_RS05785/ELZ14_RS28170/ELZ14_RS28185/ELZ14_RS03065/ELZ14_RS28175/ELZ14_RS28165/ELZ14_RS28070/ELZ14_RS19895/ELZ14_RS28180/ELZ14_RS28120/ELZ14_RS28160/ELZ14_RS08490/ELZ14_R…	2	ELZ14_RS08240/ELZ14_RS09625
CC	GO:0043229	intracellular organelle	28/114	46/347	2.57566e-05	9.07338e-05	ELZ14_RS28115/ELZ14_RS28100/ELZ14_RS28080/ELZ14_RS28110/ELZ14_RS28055/ELZ14_RS28105/ELZ14_RS28240/ELZ14_RS28075/ELZ14_RS28210/ELZ14_RS26920/ELZ14_RS04365/ELZ14_RS26925/ELZ14_RS19900/ELZ14_RS05785/ELZ14_RS28170/ELZ14_RS28185/ELZ14_RS03065/ELZ14_RS28175/ELZ14_RS28165/ELZ14_RS28070/ELZ14_RS19895/ELZ14_RS28180/ELZ14_RS28120/ELZ14_RS28160/ELZ14_RS08490/ELZ14_RS31340/ELZ14_RS09625/ELZ14_RS03070	rpsH/rpsE/rpmJ/rplF/rplQ/rplR/rplK/rpsM/rpsL/rpmA/rpsO/rplU/rpmI/rpsB/rplB/rplC/rpsF/rplW/rpsS/rpsK/rplT/rplD/rpsN/rplV/gyrA/rpmH/topA/rpsR	28	27	ELZ14_RS28115/ELZ14_RS28100/ELZ14_RS28080/ELZ14_RS28110/ELZ14_RS28055/ELZ14_RS28105/ELZ14_RS28240/ELZ14_RS28075/ELZ14_RS28210/ELZ14_RS26920/ELZ14_RS04365/ELZ14_RS26925/ELZ14_RS19900/ELZ14_RS05785/ELZ14_RS28170/ELZ14_RS28185/ELZ14_RS03065/ELZ14_RS28175/ELZ14_RS28165/ELZ14_RS28070/ELZ14_RS19895/ELZ14_RS28180/ELZ14_RS28120/ELZ14_RS28160/ELZ14_RS08490/ELZ14_RS31340/ELZ14_RS03070	1	ELZ14_RS09625
CC	GO:0043232	intracellular non-membrane-bounded organelle	28/114	46/347	2.57566e-05	9.07338e-05	ELZ14_RS28115/ELZ14_RS28100/ELZ14_RS28080/ELZ14_RS28110/ELZ14_RS28055/ELZ14_RS28105/ELZ14_RS28240/ELZ14_RS28075/ELZ14_RS28210/ELZ14_RS26920/ELZ14_RS04365/ELZ14_RS26925/ELZ14_RS19900/ELZ14_RS05785/ELZ14_RS28170/ELZ14_RS28185/ELZ14_RS03065/ELZ14_RS28175/ELZ14_RS28165/ELZ14_RS28070/ELZ14_RS19895/ELZ14_RS28180/ELZ14_RS28120/ELZ14_RS28160/ELZ14_RS08490/ELZ14_RS31340/ELZ14_RS09625/ELZ14_RS03070	rpsH/rpsE/rpmJ/rplF/rplQ/rplR/rplK/rpsM/rpsL/rpmA/rpsO/rplU/rpmI/rpsB/rplB/rplC/rpsF/rplW/rpsS/rpsK/rplT/rplD/rpsN/rplV/gyrA/rpmH/topA/rpsR	28	27	ELZ14_RS28115/ELZ14_RS28100/ELZ14_RS28080/ELZ14_RS28110/ELZ14_RS28055/ELZ14_RS28105/ELZ14_RS28240/ELZ14_RS28075/ELZ14_RS28210/ELZ14_RS26920/ELZ14_RS04365/ELZ14_RS26925/ELZ14_RS19900/ELZ14_RS05785/ELZ14_RS28170/ELZ14_RS28185/ELZ14_RS03065/ELZ14_RS28175/ELZ14_RS28165/ELZ14_RS28070/ELZ14_RS19895/ELZ14_RS28180/ELZ14_RS28120/ELZ14_RS28160/ELZ14_RS08490/ELZ14_RS31340/ELZ14_RS03070	1	ELZ14_RS09625
MF	GO:0005198	structural molecule activity	28/332	46/1036	3.65218e-05	0.00412696	ELZ14_RS08125/ELZ14_RS28115/ELZ14_RS28100/ELZ14_RS28080/ELZ14_RS28110/ELZ14_RS28055/ELZ14_RS28105/ELZ14_RS28240/ELZ14_RS28075/ELZ14_RS28210/ELZ14_RS26920/ELZ14_RS04365/ELZ14_RS19900/ELZ14_RS08085/ELZ14_RS05785/ELZ14_RS28170/ELZ14_RS28185/ELZ14_RS03065/ELZ14_RS28175/ELZ14_RS28165/ELZ14_RS28070/ELZ14_RS30575/ELZ14_RS19895/ELZ14_RS28180/ELZ14_RS28120/ELZ14_RS28160/ELZ14_RS31340/ELZ14_RS03070	fliE/rpsH/rpsE/rpmJ/rplF/rplQ/rplR/rplK/rpsM/rpsL/rpmA/rpsO/rpmI/ELZ14_RS08085/rpsB/rplB/rplC/rpsF/rplW/rpsS/rpsK/rpmB/rplT/rplD/rpsN/rplV/rpmH/rpsR	28	27	ELZ14_RS08125/ELZ14_RS28115/ELZ14_RS28100/ELZ14_RS28080/ELZ14_RS28110/ELZ14_RS28055/ELZ14_RS28105/ELZ14_RS28240/ELZ14_RS28075/ELZ14_RS28210/ELZ14_RS26920/ELZ14_RS04365/ELZ14_RS19900/ELZ14_RS05785/ELZ14_RS28170/ELZ14_RS28185/ELZ14_RS03065/ELZ14_RS28175/ELZ14_RS28165/ELZ14_RS28070/ELZ14_RS30575/ELZ14_RS19895/ELZ14_RS28180/ELZ14_RS28120/ELZ14_RS28160/ELZ14_RS31340/ELZ14_RS03070	1	ELZ14_RS08085
CC	GO:0044444	cytoplasmic part	27/114	45/347	5.52158e-05	0.000165648	ELZ14_RS28115/ELZ14_RS28100/ELZ14_RS28080/ELZ14_RS28110/ELZ14_RS28055/ELZ14_RS28105/ELZ14_RS28240/ELZ14_RS28075/ELZ14_RS28210/ELZ14_RS26920/ELZ14_RS04365/ELZ14_RS26925/ELZ14_RS19900/ELZ14_RS05785/ELZ14_RS28170/ELZ14_RS28185/ELZ14_RS03065/ELZ14_RS28175/ELZ14_RS28165/ELZ14_RS28070/ELZ14_RS19895/ELZ14_RS28180/ELZ14_RS28120/ELZ14_RS28160/ELZ14_RS05865/ELZ14_RS31340/ELZ14_RS03070	rpsH/rpsE/rpmJ/rplF/rplQ/rplR/rplK/rpsM/rpsL/rpmA/rpsO/rplU/rpmI/rpsB/rplB/rplC/rpsF/rplW/rpsS/rpsK/rplT/rplD/rpsN/rplV/ELZ14_RS05865/rpmH/rpsR	27	27	ELZ14_RS28115/ELZ14_RS28100/ELZ14_RS28080/ELZ14_RS28110/ELZ14_RS28055/ELZ14_RS28105/ELZ14_RS28240/ELZ14_RS28075/ELZ14_RS28210/ELZ14_RS26920/ELZ14_RS04365/ELZ14_RS26925/ELZ14_RS19900/ELZ14_RS05785/ELZ14_RS28170/ELZ14_RS28185/ELZ14_RS03065/ELZ14_RS28175/ELZ14_RS28165/ELZ14_RS28070/ELZ14_RS19895/ELZ14_RS28180/ELZ14_RS28120/ELZ14_RS28160/ELZ14_RS05865/ELZ14_RS31340/ELZ14_RS03070	0
CC	GO:0005840	ribosome	26/114	43/347	6.53599e-05	0.000178254	ELZ14_RS28115/ELZ14_RS28100/ELZ14_RS28080/ELZ14_RS28110/ELZ14_RS28055/ELZ14_RS28105/ELZ14_RS28240/ELZ14_RS28075/ELZ14_RS28210/ELZ14_RS26920/ELZ14_RS04365/ELZ14_RS26925/ELZ14_RS19900/ELZ14_RS05785/ELZ14_RS28170/ELZ14_RS28185/ELZ14_RS03065/ELZ14_RS28175/ELZ14_RS28165/ELZ14_RS28070/ELZ14_RS19895/ELZ14_RS28180/ELZ14_RS28120/ELZ14_RS28160/ELZ14_RS31340/ELZ14_RS03070	rpsH/rpsE/rpmJ/rplF/rplQ/rplR/rplK/rpsM/rpsL/rpmA/rpsO/rplU/rpmI/rpsB/rplB/rplC/rpsF/rplW/rpsS/rpsK/rplT/rplD/rpsN/rplV/rpmH/rpsR	26	26	ELZ14_RS28115/ELZ14_RS28100/ELZ14_RS28080/ELZ14_RS28110/ELZ14_RS28055/ELZ14_RS28105/ELZ14_RS28240/ELZ14_RS28075/ELZ14_RS28210/ELZ14_RS26920/ELZ14_RS04365/ELZ14_RS26925/ELZ14_RS19900/ELZ14_RS05785/ELZ14_RS28170/ELZ14_RS28185/ELZ14_RS03065/ELZ14_RS28175/ELZ14_RS28165/ELZ14_RS28070/ELZ14_RS19895/ELZ14_RS28180/ELZ14_RS28120/ELZ14_RS28160/ELZ14_RS31340/ELZ14_RS03070	0
CC	GO:1990904	ribonucleoprotein complex	26/114	44/347	0.000115875	0.000267404	ELZ14_RS28115/ELZ14_RS28100/ELZ14_RS28080/ELZ14_RS28110/ELZ14_RS28055/ELZ14_RS28105/ELZ14_RS28240/ELZ14_RS28075/ELZ14_RS28210/ELZ14_RS26920/ELZ14_RS04365/ELZ14_RS26925/ELZ14_RS19900/ELZ14_RS05785/ELZ14_RS28170/ELZ14_RS28185/ELZ14_RS03065/ELZ14_RS28175/ELZ14_RS28165/ELZ14_RS28070/ELZ14_RS19895/ELZ14_RS28180/ELZ14_RS28120/ELZ14_RS28160/ELZ14_RS31340/ELZ14_RS03070	rpsH/rpsE/rpmJ/rplF/rplQ/rplR/rplK/rpsM/rpsL/rpmA/rpsO/rplU/rpmI/rpsB/rplB/rplC/rpsF/rplW/rpsS/rpsK/rplT/rplD/rpsN/rplV/rpmH/rpsR	26	26	ELZ14_RS28115/ELZ14_RS28100/ELZ14_RS28080/ELZ14_RS28110/ELZ14_RS28055/ELZ14_RS28105/ELZ14_RS28240/ELZ14_RS28075/ELZ14_RS28210/ELZ14_RS26920/ELZ14_RS04365/ELZ14_RS26925/ELZ14_RS19900/ELZ14_RS05785/ELZ14_RS28170/ELZ14_RS28185/ELZ14_RS03065/ELZ14_RS28175/ELZ14_RS28165/ELZ14_RS28070/ELZ14_RS19895/ELZ14_RS28180/ELZ14_RS28120/ELZ14_RS28160/ELZ14_RS31340/ELZ14_RS03070	0
MF	GO:0003735	structural constituent of ribosome	26/332	43/1036	8.3593e-05	0.004723	ELZ14_RS28115/ELZ14_RS28100/ELZ14_RS28080/ELZ14_RS28110/ELZ14_RS28055/ELZ14_RS28105/ELZ14_RS28240/ELZ14_RS28075/ELZ14_RS28210/ELZ14_RS26920/ELZ14_RS04365/ELZ14_RS19900/ELZ14_RS05785/ELZ14_RS28170/ELZ14_RS28185/ELZ14_RS03065/ELZ14_RS28175/ELZ14_RS28165/ELZ14_RS28070/ELZ14_RS30575/ELZ14_RS19895/ELZ14_RS28180/ELZ14_RS28120/ELZ14_RS28160/ELZ14_RS31340/ELZ14_RS03070	rpsH/rpsE/rpmJ/rplF/rplQ/rplR/rplK/rpsM/rpsL/rpmA/rpsO/rpmI/rpsB/rplB/rplC/rpsF/rplW/rpsS/rpsK/rpmB/rplT/rplD/rpsN/rplV/rpmH/rpsR	26	26	ELZ14_RS28115/ELZ14_RS28100/ELZ14_RS28080/ELZ14_RS28110/ELZ14_RS28055/ELZ14_RS28105/ELZ14_RS28240/ELZ14_RS28075/ELZ14_RS28210/ELZ14_RS26920/ELZ14_RS04365/ELZ14_RS19900/ELZ14_RS05785/ELZ14_RS28170/ELZ14_RS28185/ELZ14_RS03065/ELZ14_RS28175/ELZ14_RS28165/ELZ14_RS28070/ELZ14_RS30575/ELZ14_RS19895/ELZ14_RS28180/ELZ14_RS28120/ELZ14_RS28160/ELZ14_RS31340/ELZ14_RS03070	0
BP	GO:0017144	drug metabolic process	18/269	30/871	0.000749767	0.00570475	ELZ14_RS31260/ELZ14_RS31265/ELZ14_RS31270/ELZ14_RS31275/ELZ14_RS31285/ELZ14_RS31255/ELZ14_RS31250/ELZ14_RS29230/ELZ14_RS13780/ELZ14_RS07985/ELZ14_RS00620/ELZ14_RS24695/ELZ14_RS17635/ELZ14_RS26645/ELZ14_RS29205/ELZ14_RS19155/ELZ14_RS08415/ELZ14_RS24370	atpG/atpA/ELZ14_RS31270/ELZ14_RS31275/atpB/atpD/ELZ14_RS31250/metK/mqo/ELZ14_RS07985/aspA/pyk/acnB/pgi/ELZ14_RS29205/ELZ14_RS19155/ELZ14_RS08415/gcvP	18	6	ELZ14_RS00620/ELZ14_RS24695/ELZ14_RS26645/ELZ14_RS29205/ELZ14_RS19155/ELZ14_RS08415	12	ELZ14_RS31260/ELZ14_RS31265/ELZ14_RS31270/ELZ14_RS31275/ELZ14_RS31285/ELZ14_RS31255/ELZ14_RS31250/ELZ14_RS29230/ELZ14_RS13780/ELZ14_RS07985/ELZ14_RS17635/ELZ14_RS24370
BP	GO:0005975	carbohydrate metabolic process	18/269	32/871	0.00213151	0.00964611	ELZ14_RS10480/ELZ14_RS06650/ELZ14_RS30600/ELZ14_RS29185/ELZ14_RS02170/ELZ14_RS23765/ELZ14_RS06655/ELZ14_RS22430/ELZ14_RS24285/ELZ14_RS24695/ELZ14_RS01970/ELZ14_RS26645/ELZ14_RS25355/ELZ14_RS04315/ELZ14_RS01610/ELZ14_RS20000/ELZ14_RS29205/ELZ14_RS24375	treS/zwf/ELZ14_RS30600/fba/ELZ14_RS02170/csrA/pgl/ELZ14_RS22430/glpK/pyk/gpmI/pgi/ELZ14_RS25355/glmM/ELZ14_RS01610/csrA/ELZ14_RS29205/ELZ14_RS24375	18	12	ELZ14_RS10480/ELZ14_RS30600/ELZ14_RS29185/ELZ14_RS02170/ELZ14_RS22430/ELZ14_RS24285/ELZ14_RS24695/ELZ14_RS01970/ELZ14_RS26645/ELZ14_RS25355/ELZ14_RS01610/ELZ14_RS29205	6	ELZ14_RS06650/ELZ14_RS23765/ELZ14_RS06655/ELZ14_RS04315/ELZ14_RS20000/ELZ14_RS24375
BP	GO:0009117	nucleotide metabolic process	16/269	26/871	0.00102145	0.00715015	ELZ14_RS31260/ELZ14_RS31265/ELZ14_RS31270/ELZ14_RS31275/ELZ14_RS31285/ELZ14_RS31255/ELZ14_RS31250/ELZ14_RS24695/ELZ14_RS26645/ELZ14_RS23470/ELZ14_RS30645/ELZ14_RS26245/ELZ14_RS24395/ELZ14_RS29205/ELZ14_RS19180/ELZ14_RS05265	atpG/atpA/ELZ14_RS31270/ELZ14_RS31275/atpB/atpD/ELZ14_RS31250/pyk/pgi/relA/spoT/ELZ14_RS26245/nadA/ELZ14_RS29205/purB/guaA	16	8	ELZ14_RS24695/ELZ14_RS26645/ELZ14_RS23470/ELZ14_RS30645/ELZ14_RS24395/ELZ14_RS29205/ELZ14_RS19180/ELZ14_RS05265	8	ELZ14_RS31260/ELZ14_RS31265/ELZ14_RS31270/ELZ14_RS31275/ELZ14_RS31285/ELZ14_RS31255/ELZ14_RS31250/ELZ14_RS26245
BP	GO:0006753	nucleoside phosphate metabolic process	16/269	27/871	0.00181287	0.00939419	ELZ14_RS31260/ELZ14_RS31265/ELZ14_RS31270/ELZ14_RS31275/ELZ14_RS31285/ELZ14_RS31255/ELZ14_RS31250/ELZ14_RS24695/ELZ14_RS26645/ELZ14_RS23470/ELZ14_RS30645/ELZ14_RS26245/ELZ14_RS24395/ELZ14_RS29205/ELZ14_RS19180/ELZ14_RS05265	atpG/atpA/ELZ14_RS31270/ELZ14_RS31275/atpB/atpD/ELZ14_RS31250/pyk/pgi/relA/spoT/ELZ14_RS26245/nadA/ELZ14_RS29205/purB/guaA	16	8	ELZ14_RS24695/ELZ14_RS26645/ELZ14_RS23470/ELZ14_RS30645/ELZ14_RS24395/ELZ14_RS29205/ELZ14_RS19180/ELZ14_RS05265	8	ELZ14_RS31260/ELZ14_RS31265/ELZ14_RS31270/ELZ14_RS31275/ELZ14_RS31285/ELZ14_RS31255/ELZ14_RS31250/ELZ14_RS26245
BP	GO:0009150	purine ribonucleotide metabolic process	14/269	16/871	3.54127e-06	0.00012285	ELZ14_RS31260/ELZ14_RS31265/ELZ14_RS31270/ELZ14_RS31275/ELZ14_RS31285/ELZ14_RS31255/ELZ14_RS31250/ELZ14_RS24695/ELZ14_RS26645/ELZ14_RS23470/ELZ14_RS30645/ELZ14_RS29205/ELZ14_RS19180/ELZ14_RS05265	atpG/atpA/ELZ14_RS31270/ELZ14_RS31275/atpB/atpD/ELZ14_RS31250/pyk/pgi/relA/spoT/ELZ14_RS29205/purB/guaA	14	7	ELZ14_RS24695/ELZ14_RS26645/ELZ14_RS23470/ELZ14_RS30645/ELZ14_RS29205/ELZ14_RS19180/ELZ14_RS05265	7	ELZ14_RS31260/ELZ14_RS31265/ELZ14_RS31270/ELZ14_RS31275/ELZ14_RS31285/ELZ14_RS31255/ELZ14_RS31250
BP	GO:0009259	ribonucleotide metabolic process	14/269	16/871	3.54127e-06	0.00012285	ELZ14_RS31260/ELZ14_RS31265/ELZ14_RS31270/ELZ14_RS31275/ELZ14_RS31285/ELZ14_RS31255/ELZ14_RS31250/ELZ14_RS24695/ELZ14_RS26645/ELZ14_RS23470/ELZ14_RS30645/ELZ14_RS29205/ELZ14_RS19180/ELZ14_RS05265	atpG/atpA/ELZ14_RS31270/ELZ14_RS31275/atpB/atpD/ELZ14_RS31250/pyk/pgi/relA/spoT/ELZ14_RS29205/purB/guaA	14	7	ELZ14_RS24695/ELZ14_RS26645/ELZ14_RS23470/ELZ14_RS30645/ELZ14_RS29205/ELZ14_RS19180/ELZ14_RS05265	7	ELZ14_RS31260/ELZ14_RS31265/ELZ14_RS31270/ELZ14_RS31275/ELZ14_RS31285/ELZ14_RS31255/ELZ14_RS31250
BP	GO:0006163	purine nucleotide metabolic process	14/269	18/871	4.71756e-05	0.000515983	ELZ14_RS31260/ELZ14_RS31265/ELZ14_RS31270/ELZ14_RS31275/ELZ14_RS31285/ELZ14_RS31255/ELZ14_RS31250/ELZ14_RS24695/ELZ14_RS26645/ELZ14_RS23470/ELZ14_RS30645/ELZ14_RS29205/ELZ14_RS19180/ELZ14_RS05265	atpG/atpA/ELZ14_RS31270/ELZ14_RS31275/atpB/atpD/ELZ14_RS31250/pyk/pgi/relA/spoT/ELZ14_RS29205/purB/guaA	14	7	ELZ14_RS24695/ELZ14_RS26645/ELZ14_RS23470/ELZ14_RS30645/ELZ14_RS29205/ELZ14_RS19180/ELZ14_RS05265	7	ELZ14_RS31260/ELZ14_RS31265/ELZ14_RS31270/ELZ14_RS31275/ELZ14_RS31285/ELZ14_RS31255/ELZ14_RS31250
BP	GO:0019693	ribose phosphate metabolic process	14/269	18/871	4.71756e-05	0.000515983	ELZ14_RS31260/ELZ14_RS31265/ELZ14_RS31270/ELZ14_RS31275/ELZ14_RS31285/ELZ14_RS31255/ELZ14_RS31250/ELZ14_RS24695/ELZ14_RS26645/ELZ14_RS23470/ELZ14_RS30645/ELZ14_RS29205/ELZ14_RS19180/ELZ14_RS05265	atpG/atpA/ELZ14_RS31270/ELZ14_RS31275/atpB/atpD/ELZ14_RS31250/pyk/pgi/relA/spoT/ELZ14_RS29205/purB/guaA	14	7	ELZ14_RS24695/ELZ14_RS26645/ELZ14_RS23470/ELZ14_RS30645/ELZ14_RS29205/ELZ14_RS19180/ELZ14_RS05265	7	ELZ14_RS31260/ELZ14_RS31265/ELZ14_RS31270/ELZ14_RS31275/ELZ14_RS31285/ELZ14_RS31255/ELZ14_RS31250
BP	GO:0006091	generation of precursor metabolites and energy	14/269	19/871	0.000129637	0.0010312	ELZ14_RS00535/ELZ14_RS25745/ELZ14_RS16865/ELZ14_RS27095/ELZ14_RS25740/ELZ14_RS00540/ELZ14_RS13780/ELZ14_RS00620/ELZ14_RS24695/ELZ14_RS17635/ELZ14_RS26645/ELZ14_RS29205/ELZ14_RS19155/ELZ14_RS08415	ctaD/cyoA/ELZ14_RS16865/ELZ14_RS27095/cyoB/coxB/mqo/aspA/pyk/acnB/pgi/ELZ14_RS29205/ELZ14_RS19155/ELZ14_RS08415	14	10	ELZ14_RS25745/ELZ14_RS16865/ELZ14_RS27095/ELZ14_RS25740/ELZ14_RS00620/ELZ14_RS24695/ELZ14_RS26645/ELZ14_RS29205/ELZ14_RS19155/ELZ14_RS08415	4	ELZ14_RS00535/ELZ14_RS00540/ELZ14_RS13780/ELZ14_RS17635
BP	GO:0072521	purine-containing compound metabolic process	14/269	19/871	0.000129637	0.0010312	ELZ14_RS31260/ELZ14_RS31265/ELZ14_RS31270/ELZ14_RS31275/ELZ14_RS31285/ELZ14_RS31255/ELZ14_RS31250/ELZ14_RS24695/ELZ14_RS26645/ELZ14_RS23470/ELZ14_RS30645/ELZ14_RS29205/ELZ14_RS19180/ELZ14_RS05265	atpG/atpA/ELZ14_RS31270/ELZ14_RS31275/atpB/atpD/ELZ14_RS31250/pyk/pgi/relA/spoT/ELZ14_RS29205/purB/guaA	14	7	ELZ14_RS24695/ELZ14_RS26645/ELZ14_RS23470/ELZ14_RS30645/ELZ14_RS29205/ELZ14_RS19180/ELZ14_RS05265	7	ELZ14_RS31260/ELZ14_RS31265/ELZ14_RS31270/ELZ14_RS31275/ELZ14_RS31285/ELZ14_RS31255/ELZ14_RS31250
BP	GO:0040011	locomotion	14/269	24/871	0.0043527	0.0173119	ELZ14_RS08040/ELZ14_RS23625/ELZ14_RS08035/ELZ14_RS08125/ELZ14_RS08180/ELZ14_RS23610/ELZ14_RS08175/ELZ14_RS08245/ELZ14_RS23620/ELZ14_RS08250/ELZ14_RS08085/ELZ14_RS08240/ELZ14_RS23635/ELZ14_RS08275	flgG/flgB/ELZ14_RS08035/fliE/fliM/flgE/fliL/ELZ14_RS08245/flgC/ELZ14_RS08250/ELZ14_RS08085/ELZ14_RS08240/ELZ14_RS23635/ELZ14_RS08275	14	9	ELZ14_RS08040/ELZ14_RS23625/ELZ14_RS08035/ELZ14_RS08125/ELZ14_RS08180/ELZ14_RS23610/ELZ14_RS08175/ELZ14_RS23620/ELZ14_RS08275	5	ELZ14_RS08245/ELZ14_RS08250/ELZ14_RS08085/ELZ14_RS08240/ELZ14_RS23635
BP	GO:0009165	nucleotide biosynthetic process	13/269	21/871	0.00291254	0.0124316	ELZ14_RS31260/ELZ14_RS31265/ELZ14_RS31270/ELZ14_RS31275/ELZ14_RS31285/ELZ14_RS31250/ELZ14_RS24695/ELZ14_RS26645/ELZ14_RS26245/ELZ14_RS24395/ELZ14_RS29205/ELZ14_RS19180/ELZ14_RS05265	atpG/atpA/ELZ14_RS31270/ELZ14_RS31275/atpB/ELZ14_RS31250/pyk/pgi/ELZ14_RS26245/nadA/ELZ14_RS29205/purB/guaA	13	6	ELZ14_RS24695/ELZ14_RS26645/ELZ14_RS24395/ELZ14_RS29205/ELZ14_RS19180/ELZ14_RS05265	7	ELZ14_RS31260/ELZ14_RS31265/ELZ14_RS31270/ELZ14_RS31275/ELZ14_RS31285/ELZ14_RS31250/ELZ14_RS26245
BP	GO:1901293	nucleoside phosphate biosynthetic process	13/269	21/871	0.00291254	0.0124316	ELZ14_RS31260/ELZ14_RS31265/ELZ14_RS31270/ELZ14_RS31275/ELZ14_RS31285/ELZ14_RS31250/ELZ14_RS24695/ELZ14_RS26645/ELZ14_RS26245/ELZ14_RS24395/ELZ14_RS29205/ELZ14_RS19180/ELZ14_RS05265	atpG/atpA/ELZ14_RS31270/ELZ14_RS31275/atpB/ELZ14_RS31250/pyk/pgi/ELZ14_RS26245/nadA/ELZ14_RS29205/purB/guaA	13	6	ELZ14_RS24695/ELZ14_RS26645/ELZ14_RS24395/ELZ14_RS29205/ELZ14_RS19180/ELZ14_RS05265	7	ELZ14_RS31260/ELZ14_RS31265/ELZ14_RS31270/ELZ14_RS31275/ELZ14_RS31285/ELZ14_RS31250/ELZ14_RS26245
BP	GO:0009123	nucleoside monophosphate metabolic process	12/269	13/871	5.96123e-06	0.00012285	ELZ14_RS31260/ELZ14_RS31265/ELZ14_RS31270/ELZ14_RS31275/ELZ14_RS31285/ELZ14_RS31255/ELZ14_RS31250/ELZ14_RS24695/ELZ14_RS26645/ELZ14_RS29205/ELZ14_RS19180/ELZ14_RS05265	atpG/atpA/ELZ14_RS31270/ELZ14_RS31275/atpB/atpD/ELZ14_RS31250/pyk/pgi/ELZ14_RS29205/purB/guaA	12	5	ELZ14_RS24695/ELZ14_RS26645/ELZ14_RS29205/ELZ14_RS19180/ELZ14_RS05265	7	ELZ14_RS31260/ELZ14_RS31265/ELZ14_RS31270/ELZ14_RS31275/ELZ14_RS31285/ELZ14_RS31255/ELZ14_RS31250
BP	GO:0009126	purine nucleoside monophosphate metabolic process	12/269	13/871	5.96123e-06	0.00012285	ELZ14_RS31260/ELZ14_RS31265/ELZ14_RS31270/ELZ14_RS31275/ELZ14_RS31285/ELZ14_RS31255/ELZ14_RS31250/ELZ14_RS24695/ELZ14_RS26645/ELZ14_RS29205/ELZ14_RS19180/ELZ14_RS05265	atpG/atpA/ELZ14_RS31270/ELZ14_RS31275/atpB/atpD/ELZ14_RS31250/pyk/pgi/ELZ14_RS29205/purB/guaA	12	5	ELZ14_RS24695/ELZ14_RS26645/ELZ14_RS29205/ELZ14_RS19180/ELZ14_RS05265	7	ELZ14_RS31260/ELZ14_RS31265/ELZ14_RS31270/ELZ14_RS31275/ELZ14_RS31285/ELZ14_RS31255/ELZ14_RS31250
BP	GO:0009161	ribonucleoside monophosphate metabolic process	12/269	13/871	5.96123e-06	0.00012285	ELZ14_RS31260/ELZ14_RS31265/ELZ14_RS31270/ELZ14_RS31275/ELZ14_RS31285/ELZ14_RS31255/ELZ14_RS31250/ELZ14_RS24695/ELZ14_RS26645/ELZ14_RS29205/ELZ14_RS19180/ELZ14_RS05265	atpG/atpA/ELZ14_RS31270/ELZ14_RS31275/atpB/atpD/ELZ14_RS31250/pyk/pgi/ELZ14_RS29205/purB/guaA	12	5	ELZ14_RS24695/ELZ14_RS26645/ELZ14_RS29205/ELZ14_RS19180/ELZ14_RS05265	7	ELZ14_RS31260/ELZ14_RS31265/ELZ14_RS31270/ELZ14_RS31275/ELZ14_RS31285/ELZ14_RS31255/ELZ14_RS31250
BP	GO:0009167	purine ribonucleoside monophosphate metabolic process	12/269	13/871	5.96123e-06	0.00012285	ELZ14_RS31260/ELZ14_RS31265/ELZ14_RS31270/ELZ14_RS31275/ELZ14_RS31285/ELZ14_RS31255/ELZ14_RS31250/ELZ14_RS24695/ELZ14_RS26645/ELZ14_RS29205/ELZ14_RS19180/ELZ14_RS05265	atpG/atpA/ELZ14_RS31270/ELZ14_RS31275/atpB/atpD/ELZ14_RS31250/pyk/pgi/ELZ14_RS29205/purB/guaA	12	5	ELZ14_RS24695/ELZ14_RS26645/ELZ14_RS29205/ELZ14_RS19180/ELZ14_RS05265	7	ELZ14_RS31260/ELZ14_RS31265/ELZ14_RS31270/ELZ14_RS31275/ELZ14_RS31285/ELZ14_RS31255/ELZ14_RS31250
BP	GO:0009124	nucleoside monophosphate biosynthetic process	11/269	12/871	1.83719e-05	0.000229649	ELZ14_RS31260/ELZ14_RS31265/ELZ14_RS31270/ELZ14_RS31275/ELZ14_RS31285/ELZ14_RS31250/ELZ14_RS24695/ELZ14_RS26645/ELZ14_RS29205/ELZ14_RS19180/ELZ14_RS05265	atpG/atpA/ELZ14_RS31270/ELZ14_RS31275/atpB/ELZ14_RS31250/pyk/pgi/ELZ14_RS29205/purB/guaA	11	5	ELZ14_RS24695/ELZ14_RS26645/ELZ14_RS29205/ELZ14_RS19180/ELZ14_RS05265	6	ELZ14_RS31260/ELZ14_RS31265/ELZ14_RS31270/ELZ14_RS31275/ELZ14_RS31285/ELZ14_RS31250
BP	GO:0009127	purine nucleoside monophosphate biosynthetic process	11/269	12/871	1.83719e-05	0.000229649	ELZ14_RS31260/ELZ14_RS31265/ELZ14_RS31270/ELZ14_RS31275/ELZ14_RS31285/ELZ14_RS31250/ELZ14_RS24695/ELZ14_RS26645/ELZ14_RS29205/ELZ14_RS19180/ELZ14_RS05265	atpG/atpA/ELZ14_RS31270/ELZ14_RS31275/atpB/ELZ14_RS31250/pyk/pgi/ELZ14_RS29205/purB/guaA	11	5	ELZ14_RS24695/ELZ14_RS26645/ELZ14_RS29205/ELZ14_RS19180/ELZ14_RS05265	6	ELZ14_RS31260/ELZ14_RS31265/ELZ14_RS31270/ELZ14_RS31275/ELZ14_RS31285/ELZ14_RS31250
BP	GO:0009156	ribonucleoside monophosphate biosynthetic process	11/269	12/871	1.83719e-05	0.000229649	ELZ14_RS31260/ELZ14_RS31265/ELZ14_RS31270/ELZ14_RS31275/ELZ14_RS31285/ELZ14_RS31250/ELZ14_RS24695/ELZ14_RS26645/ELZ14_RS29205/ELZ14_RS19180/ELZ14_RS05265	atpG/atpA/ELZ14_RS31270/ELZ14_RS31275/atpB/ELZ14_RS31250/pyk/pgi/ELZ14_RS29205/purB/guaA	11	5	ELZ14_RS24695/ELZ14_RS26645/ELZ14_RS29205/ELZ14_RS19180/ELZ14_RS05265	6	ELZ14_RS31260/ELZ14_RS31265/ELZ14_RS31270/ELZ14_RS31275/ELZ14_RS31285/ELZ14_RS31250
BP	GO:0009168	purine ribonucleoside monophosphate biosynthetic process	11/269	12/871	1.83719e-05	0.000229649	ELZ14_RS31260/ELZ14_RS31265/ELZ14_RS31270/ELZ14_RS31275/ELZ14_RS31285/ELZ14_RS31250/ELZ14_RS24695/ELZ14_RS26645/ELZ14_RS29205/ELZ14_RS19180/ELZ14_RS05265	atpG/atpA/ELZ14_RS31270/ELZ14_RS31275/atpB/ELZ14_RS31250/pyk/pgi/ELZ14_RS29205/purB/guaA	11	5	ELZ14_RS24695/ELZ14_RS26645/ELZ14_RS29205/ELZ14_RS19180/ELZ14_RS05265	6	ELZ14_RS31260/ELZ14_RS31265/ELZ14_RS31270/ELZ14_RS31275/ELZ14_RS31285/ELZ14_RS31250
BP	GO:0009152	purine ribonucleotide biosynthetic process	11/269	13/871	8.66307e-05	0.000758019	ELZ14_RS31260/ELZ14_RS31265/ELZ14_RS31270/ELZ14_RS31275/ELZ14_RS31285/ELZ14_RS31250/ELZ14_RS24695/ELZ14_RS26645/ELZ14_RS29205/ELZ14_RS19180/ELZ14_RS05265	atpG/atpA/ELZ14_RS31270/ELZ14_RS31275/atpB/ELZ14_RS31250/pyk/pgi/ELZ14_RS29205/purB/guaA	11	5	ELZ14_RS24695/ELZ14_RS26645/ELZ14_RS29205/ELZ14_RS19180/ELZ14_RS05265	6	ELZ14_RS31260/ELZ14_RS31265/ELZ14_RS31270/ELZ14_RS31275/ELZ14_RS31285/ELZ14_RS31250
BP	GO:0009260	ribonucleotide biosynthetic process	11/269	13/871	8.66307e-05	0.000758019	ELZ14_RS31260/ELZ14_RS31265/ELZ14_RS31270/ELZ14_RS31275/ELZ14_RS31285/ELZ14_RS31250/ELZ14_RS24695/ELZ14_RS26645/ELZ14_RS29205/ELZ14_RS19180/ELZ14_RS05265	atpG/atpA/ELZ14_RS31270/ELZ14_RS31275/atpB/ELZ14_RS31250/pyk/pgi/ELZ14_RS29205/purB/guaA	11	5	ELZ14_RS24695/ELZ14_RS26645/ELZ14_RS29205/ELZ14_RS19180/ELZ14_RS05265	6	ELZ14_RS31260/ELZ14_RS31265/ELZ14_RS31270/ELZ14_RS31275/ELZ14_RS31285/ELZ14_RS31250
BP	GO:0046390	ribose phosphate biosynthetic process	11/269	13/871	8.66307e-05	0.000758019	ELZ14_RS31260/ELZ14_RS31265/ELZ14_RS31270/ELZ14_RS31275/ELZ14_RS31285/ELZ14_RS31250/ELZ14_RS24695/ELZ14_RS26645/ELZ14_RS29205/ELZ14_RS19180/ELZ14_RS05265	atpG/atpA/ELZ14_RS31270/ELZ14_RS31275/atpB/ELZ14_RS31250/pyk/pgi/ELZ14_RS29205/purB/guaA	11	5	ELZ14_RS24695/ELZ14_RS26645/ELZ14_RS29205/ELZ14_RS19180/ELZ14_RS05265	6	ELZ14_RS31260/ELZ14_RS31265/ELZ14_RS31270/ELZ14_RS31275/ELZ14_RS31285/ELZ14_RS31250
BP	GO:0006164	purine nucleotide biosynthetic process	11/269	15/871	0.000799485	0.00582958	ELZ14_RS31260/ELZ14_RS31265/ELZ14_RS31270/ELZ14_RS31275/ELZ14_RS31285/ELZ14_RS31250/ELZ14_RS24695/ELZ14_RS26645/ELZ14_RS29205/ELZ14_RS19180/ELZ14_RS05265	atpG/atpA/ELZ14_RS31270/ELZ14_RS31275/atpB/ELZ14_RS31250/pyk/pgi/ELZ14_RS29205/purB/guaA	11	5	ELZ14_RS24695/ELZ14_RS26645/ELZ14_RS29205/ELZ14_RS19180/ELZ14_RS05265	6	ELZ14_RS31260/ELZ14_RS31265/ELZ14_RS31270/ELZ14_RS31275/ELZ14_RS31285/ELZ14_RS31250
BP	GO:0072522	purine-containing compound biosynthetic process	11/269	16/871	0.00185998	0.00939419	ELZ14_RS31260/ELZ14_RS31265/ELZ14_RS31270/ELZ14_RS31275/ELZ14_RS31285/ELZ14_RS31250/ELZ14_RS24695/ELZ14_RS26645/ELZ14_RS29205/ELZ14_RS19180/ELZ14_RS05265	atpG/atpA/ELZ14_RS31270/ELZ14_RS31275/atpB/ELZ14_RS31250/pyk/pgi/ELZ14_RS29205/purB/guaA	11	5	ELZ14_RS24695/ELZ14_RS26645/ELZ14_RS29205/ELZ14_RS19180/ELZ14_RS05265	6	ELZ14_RS31260/ELZ14_RS31265/ELZ14_RS31270/ELZ14_RS31275/ELZ14_RS31285/ELZ14_RS31250
BP	GO:1901137	carbohydrate derivative biosynthetic process	11/269	17/871	0.0038346	0.0156663	ELZ14_RS31260/ELZ14_RS31265/ELZ14_RS31270/ELZ14_RS31275/ELZ14_RS31285/ELZ14_RS31250/ELZ14_RS24695/ELZ14_RS26645/ELZ14_RS29205/ELZ14_RS19180/ELZ14_RS05265	atpG/atpA/ELZ14_RS31270/ELZ14_RS31275/atpB/ELZ14_RS31250/pyk/pgi/ELZ14_RS29205/purB/guaA	11	5	ELZ14_RS24695/ELZ14_RS26645/ELZ14_RS29205/ELZ14_RS19180/ELZ14_RS05265	6	ELZ14_RS31260/ELZ14_RS31265/ELZ14_RS31270/ELZ14_RS31275/ELZ14_RS31285/ELZ14_RS31250
BP	GO:0009056	catabolic process	11/269	18/871	0.00718136	0.0267391	ELZ14_RS23765/ELZ14_RS22430/ELZ14_RS17270/ELZ14_RS24695/ELZ14_RS30140/ELZ14_RS01970/ELZ14_RS26645/ELZ14_RS20000/ELZ14_RS29205/ELZ14_RS19135/ELZ14_RS24370	csrA/ELZ14_RS22430/ELZ14_RS17270/pyk/ELZ14_RS30140/gpmI/pgi/csrA/ELZ14_RS29205/clpS/gcvP	11	7	ELZ14_RS22430/ELZ14_RS24695/ELZ14_RS30140/ELZ14_RS01970/ELZ14_RS26645/ELZ14_RS29205/ELZ14_RS19135	4	ELZ14_RS23765/ELZ14_RS17270/ELZ14_RS20000/ELZ14_RS24370
BP	GO:1901575	organic substance catabolic process	11/269	18/871	0.00718136	0.0267391	ELZ14_RS23765/ELZ14_RS22430/ELZ14_RS17270/ELZ14_RS24695/ELZ14_RS30140/ELZ14_RS01970/ELZ14_RS26645/ELZ14_RS20000/ELZ14_RS29205/ELZ14_RS19135/ELZ14_RS24370	csrA/ELZ14_RS22430/ELZ14_RS17270/pyk/ELZ14_RS30140/gpmI/pgi/csrA/ELZ14_RS29205/clpS/gcvP	11	7	ELZ14_RS22430/ELZ14_RS24695/ELZ14_RS30140/ELZ14_RS01970/ELZ14_RS26645/ELZ14_RS29205/ELZ14_RS19135	4	ELZ14_RS23765/ELZ14_RS17270/ELZ14_RS20000/ELZ14_RS24370
BP	GO:0009144	purine nucleoside triphosphate metabolic process	10/269	10/871	7.02003e-06	0.00012285	ELZ14_RS31260/ELZ14_RS31265/ELZ14_RS31270/ELZ14_RS31275/ELZ14_RS31285/ELZ14_RS31255/ELZ14_RS31250/ELZ14_RS24695/ELZ14_RS26645/ELZ14_RS29205	atpG/atpA/ELZ14_RS31270/ELZ14_RS31275/atpB/atpD/ELZ14_RS31250/pyk/pgi/ELZ14_RS29205	10	3	ELZ14_RS24695/ELZ14_RS26645/ELZ14_RS29205	7	ELZ14_RS31260/ELZ14_RS31265/ELZ14_RS31270/ELZ14_RS31275/ELZ14_RS31285/ELZ14_RS31255/ELZ14_RS31250
BP	GO:0009199	ribonucleoside triphosphate metabolic process	10/269	10/871	7.02003e-06	0.00012285	ELZ14_RS31260/ELZ14_RS31265/ELZ14_RS31270/ELZ14_RS31275/ELZ14_RS31285/ELZ14_RS31255/ELZ14_RS31250/ELZ14_RS24695/ELZ14_RS26645/ELZ14_RS29205	atpG/atpA/ELZ14_RS31270/ELZ14_RS31275/atpB/atpD/ELZ14_RS31250/pyk/pgi/ELZ14_RS29205	10	3	ELZ14_RS24695/ELZ14_RS26645/ELZ14_RS29205	7	ELZ14_RS31260/ELZ14_RS31265/ELZ14_RS31270/ELZ14_RS31275/ELZ14_RS31285/ELZ14_RS31255/ELZ14_RS31250
BP	GO:0009205	purine ribonucleoside triphosphate metabolic process	10/269	10/871	7.02003e-06	0.00012285	ELZ14_RS31260/ELZ14_RS31265/ELZ14_RS31270/ELZ14_RS31275/ELZ14_RS31285/ELZ14_RS31255/ELZ14_RS31250/ELZ14_RS24695/ELZ14_RS26645/ELZ14_RS29205	atpG/atpA/ELZ14_RS31270/ELZ14_RS31275/atpB/atpD/ELZ14_RS31250/pyk/pgi/ELZ14_RS29205	10	3	ELZ14_RS24695/ELZ14_RS26645/ELZ14_RS29205	7	ELZ14_RS31260/ELZ14_RS31265/ELZ14_RS31270/ELZ14_RS31275/ELZ14_RS31285/ELZ14_RS31255/ELZ14_RS31250
BP	GO:0046034	ATP metabolic process	10/269	10/871	7.02003e-06	0.00012285	ELZ14_RS31260/ELZ14_RS31265/ELZ14_RS31270/ELZ14_RS31275/ELZ14_RS31285/ELZ14_RS31255/ELZ14_RS31250/ELZ14_RS24695/ELZ14_RS26645/ELZ14_RS29205	atpG/atpA/ELZ14_RS31270/ELZ14_RS31275/atpB/atpD/ELZ14_RS31250/pyk/pgi/ELZ14_RS29205	10	3	ELZ14_RS24695/ELZ14_RS26645/ELZ14_RS29205	7	ELZ14_RS31260/ELZ14_RS31265/ELZ14_RS31270/ELZ14_RS31275/ELZ14_RS31285/ELZ14_RS31255/ELZ14_RS31250
BP	GO:0009141	nucleoside triphosphate metabolic process	10/269	11/871	5.61032e-05	0.000577532	ELZ14_RS31260/ELZ14_RS31265/ELZ14_RS31270/ELZ14_RS31275/ELZ14_RS31285/ELZ14_RS31255/ELZ14_RS31250/ELZ14_RS24695/ELZ14_RS26645/ELZ14_RS29205	atpG/atpA/ELZ14_RS31270/ELZ14_RS31275/atpB/atpD/ELZ14_RS31250/pyk/pgi/ELZ14_RS29205	10	3	ELZ14_RS24695/ELZ14_RS26645/ELZ14_RS29205	7	ELZ14_RS31260/ELZ14_RS31265/ELZ14_RS31270/ELZ14_RS31275/ELZ14_RS31285/ELZ14_RS31255/ELZ14_RS31250
BP	GO:0001539	cilium or flagellum-dependent cell motility	9/269	12/871	0.0019862	0.00939419	ELZ14_RS08040/ELZ14_RS23625/ELZ14_RS08035/ELZ14_RS08125/ELZ14_RS08180/ELZ14_RS23610/ELZ14_RS08175/ELZ14_RS23620/ELZ14_RS08085	flgG/flgB/ELZ14_RS08035/fliE/fliM/flgE/fliL/flgC/ELZ14_RS08085	9	8	ELZ14_RS08040/ELZ14_RS23625/ELZ14_RS08035/ELZ14_RS08125/ELZ14_RS08180/ELZ14_RS23610/ELZ14_RS08175/ELZ14_RS23620	1	ELZ14_RS08085
BP	GO:0006928	movement of cell or subcellular component	9/269	12/871	0.0019862	0.00939419	ELZ14_RS08040/ELZ14_RS23625/ELZ14_RS08035/ELZ14_RS08125/ELZ14_RS08180/ELZ14_RS23610/ELZ14_RS08175/ELZ14_RS23620/ELZ14_RS08085	flgG/flgB/ELZ14_RS08035/fliE/fliM/flgE/fliL/flgC/ELZ14_RS08085	9	8	ELZ14_RS08040/ELZ14_RS23625/ELZ14_RS08035/ELZ14_RS08125/ELZ14_RS08180/ELZ14_RS23610/ELZ14_RS08175/ELZ14_RS23620	1	ELZ14_RS08085
BP	GO:0009060	aerobic respiration	9/269	12/871	0.0019862	0.00939419	ELZ14_RS00535/ELZ14_RS16865/ELZ14_RS27095/ELZ14_RS25740/ELZ14_RS13780/ELZ14_RS00620/ELZ14_RS17635/ELZ14_RS19155/ELZ14_RS08415	ctaD/ELZ14_RS16865/ELZ14_RS27095/cyoB/mqo/aspA/acnB/ELZ14_RS19155/ELZ14_RS08415	9	6	ELZ14_RS16865/ELZ14_RS27095/ELZ14_RS25740/ELZ14_RS00620/ELZ14_RS19155/ELZ14_RS08415	3	ELZ14_RS00535/ELZ14_RS13780/ELZ14_RS17635
BP	GO:0015672	monovalent inorganic cation transport	9/269	12/871	0.0019862	0.00939419	ELZ14_RS31260/ELZ14_RS31265/ELZ14_RS31270/ELZ14_RS31275/ELZ14_RS31285/ELZ14_RS31255/ELZ14_RS31280/ELZ14_RS31250/ELZ14_RS08705	atpG/atpA/ELZ14_RS31270/ELZ14_RS31275/atpB/atpD/atpE/ELZ14_RS31250/kdpA	9	1	ELZ14_RS08705	8	ELZ14_RS31260/ELZ14_RS31265/ELZ14_RS31270/ELZ14_RS31275/ELZ14_RS31285/ELZ14_RS31255/ELZ14_RS31280/ELZ14_RS31250
BP	GO:0048870	cell motility	9/269	12/871	0.0019862	0.00939419	ELZ14_RS08040/ELZ14_RS23625/ELZ14_RS08035/ELZ14_RS08125/ELZ14_RS08180/ELZ14_RS23610/ELZ14_RS08175/ELZ14_RS23620/ELZ14_RS08085	flgG/flgB/ELZ14_RS08035/fliE/fliM/flgE/fliL/flgC/ELZ14_RS08085	9	8	ELZ14_RS08040/ELZ14_RS23625/ELZ14_RS08035/ELZ14_RS08125/ELZ14_RS08180/ELZ14_RS23610/ELZ14_RS08175/ELZ14_RS23620	1	ELZ14_RS08085
BP	GO:0051674	localization of cell	9/269	12/871	0.0019862	0.00939419	ELZ14_RS08040/ELZ14_RS23625/ELZ14_RS08035/ELZ14_RS08125/ELZ14_RS08180/ELZ14_RS23610/ELZ14_RS08175/ELZ14_RS23620/ELZ14_RS08085	flgG/flgB/ELZ14_RS08035/fliE/fliM/flgE/fliL/flgC/ELZ14_RS08085	9	8	ELZ14_RS08040/ELZ14_RS23625/ELZ14_RS08035/ELZ14_RS08125/ELZ14_RS08180/ELZ14_RS23610/ELZ14_RS08175/ELZ14_RS23620	1	ELZ14_RS08085
BP	GO:0071973	bacterial-type flagellum-dependent cell motility	9/269	12/871	0.0019862	0.00939419	ELZ14_RS08040/ELZ14_RS23625/ELZ14_RS08035/ELZ14_RS08125/ELZ14_RS08180/ELZ14_RS23610/ELZ14_RS08175/ELZ14_RS23620/ELZ14_RS08085	flgG/flgB/ELZ14_RS08035/fliE/fliM/flgE/fliL/flgC/ELZ14_RS08085	9	8	ELZ14_RS08040/ELZ14_RS23625/ELZ14_RS08035/ELZ14_RS08125/ELZ14_RS08180/ELZ14_RS23610/ELZ14_RS08175/ELZ14_RS23620	1	ELZ14_RS08085
BP	GO:0097588	archaeal or bacterial-type flagellum-dependent cell motility	9/269	12/871	0.0019862	0.00939419	ELZ14_RS08040/ELZ14_RS23625/ELZ14_RS08035/ELZ14_RS08125/ELZ14_RS08180/ELZ14_RS23610/ELZ14_RS08175/ELZ14_RS23620/ELZ14_RS08085	flgG/flgB/ELZ14_RS08035/fliE/fliM/flgE/fliL/flgC/ELZ14_RS08085	9	8	ELZ14_RS08040/ELZ14_RS23625/ELZ14_RS08035/ELZ14_RS08125/ELZ14_RS08180/ELZ14_RS23610/ELZ14_RS08175/ELZ14_RS23620	1	ELZ14_RS08085
BP	GO:0015980	energy derivation by oxidation of organic compounds	9/269	14/871	0.0096697	0.0345346	ELZ14_RS00535/ELZ14_RS16865/ELZ14_RS27095/ELZ14_RS25740/ELZ14_RS13780/ELZ14_RS00620/ELZ14_RS17635/ELZ14_RS19155/ELZ14_RS08415	ctaD/ELZ14_RS16865/ELZ14_RS27095/cyoB/mqo/aspA/acnB/ELZ14_RS19155/ELZ14_RS08415	9	6	ELZ14_RS16865/ELZ14_RS27095/ELZ14_RS25740/ELZ14_RS00620/ELZ14_RS19155/ELZ14_RS08415	3	ELZ14_RS00535/ELZ14_RS13780/ELZ14_RS17635
BP	GO:0045333	cellular respiration	9/269	14/871	0.0096697	0.0345346	ELZ14_RS00535/ELZ14_RS16865/ELZ14_RS27095/ELZ14_RS25740/ELZ14_RS13780/ELZ14_RS00620/ELZ14_RS17635/ELZ14_RS19155/ELZ14_RS08415	ctaD/ELZ14_RS16865/ELZ14_RS27095/cyoB/mqo/aspA/acnB/ELZ14_RS19155/ELZ14_RS08415	9	6	ELZ14_RS16865/ELZ14_RS27095/ELZ14_RS25740/ELZ14_RS00620/ELZ14_RS19155/ELZ14_RS08415	3	ELZ14_RS00535/ELZ14_RS13780/ELZ14_RS17635

## Sheet: JCaGvsJ4G_ALL_Table S3
KEGGID	Description	GeneRatio	BgRatio	pvalue	padj	geneID	geneName	keggID	Count	Up	Up_Gene_names	Down	Down_Gene_names
pba00010	Glycolysis / Gluconeogenesis	20/334	25/951	4.27506e-06	0.000153147	ELZ14_RS06585/ELZ14_RS27575/ELZ14_RS23855/ELZ14_RS30600/ELZ14_RS29185/ELZ14_RS09225/ELZ14_RS02670/ELZ14_RS02675/ELZ14_RS26650/ELZ14_RS22530/ELZ14_RS05885/ELZ14_RS24695/ELZ14_RS01970/ELZ14_RS26645/ELZ14_RS04320/ELZ14_RS01610/ELZ14_RS05905/ELZ14_RS29205/ELZ14_RS02065/ELZ14_RS09680	gap/ELZ14_RS27575/acs/ELZ14_RS30600/fba/ppsA/aceF/aceE/acs/lpdA/eno/pyk/gpmI/pgi/tpiA/ELZ14_RS01610/ELZ14_RS05905/ELZ14_RS29205/ELZ14_RS02065/ELZ14_RS09680	pba:PSEBR_a1207/pba:PSEBR_a4982/pba:PSEBR_a4325/pba:PSEBR_a5523/pba:PSEBR_a5265/pba:PSEBR_a1677/pba:PSEBR_a482/pba:PSEBR_a483/pba:PSEBR_a4820/pba:PSEBR_a4138/pba:PSEBR_a1085/pba:PSEBR_a4482/pba:PSEBR_a351/pba:PSEBR_a4819/pba:PSEBR_a776/pba:PSEBR_a287/pba:PSEBR_a1089/pba:PSEBR_a5268/pba:PSEBR_a369/pba:PSEBR_a1760	20	13	ELZ14_RS30600/ELZ14_RS29185/ELZ14_RS09225/ELZ14_RS05885/ELZ14_RS24695/ELZ14_RS01970/ELZ14_RS26645/ELZ14_RS04320/ELZ14_RS01610/ELZ14_RS05905/ELZ14_RS29205/ELZ14_RS02065/ELZ14_RS09680	7	ELZ14_RS06585/ELZ14_RS27575/ELZ14_RS23855/ELZ14_RS02670/ELZ14_RS02675/ELZ14_RS26650/ELZ14_RS22530
pba00190	Oxidative phosphorylation	33/334	50/951	4.8618e-06	0.000153147	ELZ14_RS00535/ELZ14_RS25745/ELZ14_RS25735/ELZ14_RS25725/ELZ14_RS25730/ELZ14_RS31260/ELZ14_RS31265/ELZ14_RS00530/ELZ14_RS00500/ELZ14_RS31270/ELZ14_RS31275/ELZ14_RS31285/ELZ14_RS31255/ELZ14_RS31280/ELZ14_RS31250/ELZ14_RS19265/ELZ14_RS27095/ELZ14_RS00505/ELZ14_RS19270/ELZ14_RS25740/ELZ14_RS19275/ELZ14_RS19250/ELZ14_RS00540/ELZ14_RS19245/ELZ14_RS19255/ELZ14_RS19260/ELZ14_RS09505/ELZ14_RS00525/ELZ14_R…	ctaD/cyoA/ELZ14_RS25735/cyoE/cyoD/atpG/atpA/ELZ14_RS00530/cyoE/ELZ14_RS31270/ELZ14_RS31275/atpB/atpD/atpE/ELZ14_RS31250/nuoL/ELZ14_RS27095/ELZ14_RS00505/nuoM/cyoB/nuoN/nuoI/coxB/nuoH/nuoJ/nuoK/ccoO/ELZ14_RS00525/ELZ14_RS25555/ELZ14_RS09500/nuoG/ELZ14_RS22545/nuoF	pba:PSEBR_a94/pba:PSEBR_a4673/pba:PSEBR_a4671/pba:PSEBR_a4669/pba:PSEBR_a4670/pba:PSEBR_a5653/pba:PSEBR_a5654/pba:PSEBR_a93/pba:PSEBR_a88/pba:PSEBR_a5655/pba:PSEBR_a5656/pba:PSEBR_a5657/pba:PSEBR_a5652/pba:PSEBR_cmegl100/pba:PSEBR_a5651/pba:PSEBR_a3591/pba:PSEBR_a4897/pba:PSEBR_a89/pba:PSEBR_a3592/pba:PSEBR_a4672/pba:PSEBR_a3593/pba:PSEBR_a3588/pba:PSEBR_a95/pba:PSEBR_a3587/pba:PSEBR_a3589/pba:PS…	33	7	ELZ14_RS25745/ELZ14_RS25735/ELZ14_RS25725/ELZ14_RS25730/ELZ14_RS27095/ELZ14_RS25740/ELZ14_RS22545	26	ELZ14_RS00535/ELZ14_RS31260/ELZ14_RS31265/ELZ14_RS00530/ELZ14_RS00500/ELZ14_RS31270/ELZ14_RS31275/ELZ14_RS31285/ELZ14_RS31255/ELZ14_RS31280/ELZ14_RS31250/ELZ14_RS19265/ELZ14_RS00505/ELZ14_RS19270/ELZ14_RS19275/ELZ14_RS19250/ELZ14_RS00540/ELZ14_RS19245/ELZ14_RS19255/ELZ14_RS19260/ELZ14_RS09505/ELZ14_RS00525/ELZ14_RS25555/ELZ14_RS09500/ELZ14_RS19240/ELZ14_RS19235
pba01200	Carbon metabolism	47/334	82/951	1.44958e-05	0.000273639	ELZ14_RS30935/ELZ14_RS06585/ELZ14_RS09610/ELZ14_RS23855/ELZ14_RS30930/ELZ14_RS06650/ELZ14_RS06660/ELZ14_RS19145/ELZ14_RS28865/ELZ14_RS29185/ELZ14_RS09225/ELZ14_RS13780/ELZ14_RS06590/ELZ14_RS10510/ELZ14_RS22565/ELZ14_RS02670/ELZ14_RS06655/ELZ14_RS02675/ELZ14_RS26650/ELZ14_RS22530/ELZ14_RS03500/ELZ14_RS22520/ELZ14_RS06745/ELZ14_RS00835/ELZ14_RS05885/ELZ14_RS24695/ELZ14_RS19200/ELZ14_RS17635/ELZ14_R…	ELZ14_RS30935/gap/fadB/acs/oadA/zwf/ELZ14_RS06660/icd/fdhA/fba/ppsA/mqo/edd/ELZ14_RS10510/gltA/aceF/pgl/aceE/acs/lpdA/accB/sucD/ELZ14_RS06745/ELZ14_RS00835/eno/pyk/aceA/acnB/gpmI/ELZ14_RS05865/pgi/ELZ14_RS22545/tpiA/ELZ14_RS26245/ELZ14_RS01610/accD/sucC/serA/ELZ14_RS05905/ELZ14_RS29205/ELZ14_RS19155/ELZ14_RS02065/ELZ14_RS09680/tkt/ELZ14_RS24375/ELZ14_RS08415/gcvP	pba:PSEBR_a5593/pba:PSEBR_a1207/pba:PSEBR_a1747/pba:PSEBR_a4325/pba:PSEBR_a5592/pba:PSEBR_a1219/pba:PSEBR_a1221/pba:PSEBR_a3571/pba:PSEBR_a5209/pba:PSEBR_a5265/pba:PSEBR_a1677/pba:PSEBR_a2669/pba:PSEBR_a1208/pba:PSEBR_a1904/pba:PSEBR_a4145/pba:PSEBR_a482/pba:PSEBR_a1220/pba:PSEBR_a483/pba:PSEBR_a4820/pba:PSEBR_a4138/pba:PSEBR_a634/pba:PSEBR_a4136/pba:PSEBR_a1238/pba:PSEBR_a151/pba:PSEBR_a1085/pba…	47	23	ELZ14_RS09610/ELZ14_RS29185/ELZ14_RS09225/ELZ14_RS10510/ELZ14_RS03500/ELZ14_RS05885/ELZ14_RS24695/ELZ14_RS19200/ELZ14_RS01970/ELZ14_RS05865/ELZ14_RS26645/ELZ14_RS22545/ELZ14_RS04320/ELZ14_RS01610/ELZ14_RS20940/ELZ14_RS01435/ELZ14_RS05905/ELZ14_RS29205/ELZ14_RS19155/ELZ14_RS02065/ELZ14_RS09680/ELZ14_RS29215/ELZ14_RS08415	24	ELZ14_RS30935/ELZ14_RS06585/ELZ14_RS23855/ELZ14_RS30930/ELZ14_RS06650/ELZ14_RS06660/ELZ14_RS19145/ELZ14_RS28865/ELZ14_RS13780/ELZ14_RS06590/ELZ14_RS22565/ELZ14_RS02670/ELZ14_RS06655/ELZ14_RS02675/ELZ14_RS26650/ELZ14_RS22530/ELZ14_RS22520/ELZ14_RS06745/ELZ14_RS00835/ELZ14_RS17635/ELZ14_RS26245/ELZ14_RS22525/ELZ14_RS24375/ELZ14_RS24370
pba03010	Ribosome	33/334	52/951	1.73739e-05	0.000273639	ELZ14_RS28115/ELZ14_RS28090/ELZ14_RS28100/ELZ14_RS28110/ELZ14_RS28055/ELZ14_RS28105/ELZ14_RS28095/ELZ14_RS28190/ELZ14_RS28240/ELZ14_RS28075/ELZ14_RS28210/ELZ14_RS26920/ELZ14_RS04365/ELZ14_RS08520/ELZ14_RS26925/ELZ14_RS19900/ELZ14_RS28205/ELZ14_RS28235/ELZ14_RS05785/ELZ14_RS28170/ELZ14_RS28185/ELZ14_RS03065/ELZ14_RS28175/ELZ14_RS28165/ELZ14_RS28070/ELZ14_RS30575/ELZ14_RS19895/ELZ14_RS28180/ELZ14_R…	rpsH/rplO/rpsE/rplF/rplQ/rplR/rpmD/rpsJ/rplK/rpsM/rpsL/rpmA/rpsO/rpsA/rplU/rpmI/rpsG/rplA/rpsB/rplB/rplC/rpsF/rplW/rpsS/rpsK/rpmB/rplT/rplD/rpsN/rplV/rpsD/rplJ/rpsR	pba:PSEBR_a5081/pba:PSEBR_a5077/pba:PSEBR_a5079/pba:PSEBR_cmegl86/pba:PSEBR_a5072/pba:PSEBR_a5080/pba:PSEBR_a5078/pba:PSEBR_a5091/pba:PSEBR_a5098/pba:PSEBR_a5075/pba:PSEBR_cmegl89/pba:PSEBR_a4864/pba:PSEBR_a780/pba:PSEBR_a1554/pba:PSEBR_a4865/pba:PSEBR_gl79/pba:PSEBR_c2g105/pba:PSEBR_a5097/pba:PSEBR_a1065/pba:PSEBR_cmegl87/pba:PSEBR_cmegl88/pba:PSEBR_a550/pba:PSEBR_a5089/pba:PSEBR_a5088/pba:PSEBR…	33	33	ELZ14_RS28115/ELZ14_RS28090/ELZ14_RS28100/ELZ14_RS28110/ELZ14_RS28055/ELZ14_RS28105/ELZ14_RS28095/ELZ14_RS28190/ELZ14_RS28240/ELZ14_RS28075/ELZ14_RS28210/ELZ14_RS26920/ELZ14_RS04365/ELZ14_RS08520/ELZ14_RS26925/ELZ14_RS19900/ELZ14_RS28205/ELZ14_RS28235/ELZ14_RS05785/ELZ14_RS28170/ELZ14_RS28185/ELZ14_RS03065/ELZ14_RS28175/ELZ14_RS28165/ELZ14_RS28070/ELZ14_RS30575/ELZ14_RS19895/ELZ14_RS28180/ELZ14_R…	0
pba00620	Pyruvate metabolism	20/334	31/951	0.000670086	0.00844309	ELZ14_RS30935/ELZ14_RS27575/ELZ14_RS23855/ELZ14_RS30930/ELZ14_RS05235/ELZ14_RS09225/ELZ14_RS13780/ELZ14_RS10510/ELZ14_RS02670/ELZ14_RS02675/ELZ14_RS26650/ELZ14_RS22530/ELZ14_RS03500/ELZ14_RS00835/ELZ14_RS24695/ELZ14_RS05865/ELZ14_RS01610/ELZ14_RS20940/ELZ14_RS05905/ELZ14_RS08415	ELZ14_RS30935/ELZ14_RS27575/acs/oadA/leuA/ppsA/mqo/ELZ14_RS10510/aceF/aceE/acs/lpdA/accB/ELZ14_RS00835/pyk/ELZ14_RS05865/ELZ14_RS01610/accD/ELZ14_RS05905/ELZ14_RS08415	pba:PSEBR_a5593/pba:PSEBR_a4982/pba:PSEBR_a4325/pba:PSEBR_a5592/pba:PSEBR_a944/pba:PSEBR_a1677/pba:PSEBR_a2669/pba:PSEBR_a1904/pba:PSEBR_a482/pba:PSEBR_a483/pba:PSEBR_a4820/pba:PSEBR_a4138/pba:PSEBR_a634/pba:PSEBR_a151/pba:PSEBR_a4482/pba:PSEBR_a1081/pba:PSEBR_a287/pba:PSEBR_a3859/pba:PSEBR_a1089/pba:PSEBR_a1534	20	9	ELZ14_RS09225/ELZ14_RS10510/ELZ14_RS03500/ELZ14_RS24695/ELZ14_RS05865/ELZ14_RS01610/ELZ14_RS20940/ELZ14_RS05905/ELZ14_RS08415	11	ELZ14_RS30935/ELZ14_RS27575/ELZ14_RS23855/ELZ14_RS30930/ELZ14_RS05235/ELZ14_RS13780/ELZ14_RS02670/ELZ14_RS02675/ELZ14_RS26650/ELZ14_RS22530/ELZ14_RS00835
pba02040	Flagellar assembly	17/334	27/951	0.00257842	0.0244647	ELZ14_RS08215/ELZ14_RS08040/ELZ14_RS23625/ELZ14_RS08035/ELZ14_RS08130/ELZ14_RS08125/ELZ14_RS08180/ELZ14_RS08135/ELZ14_RS23610/ELZ14_RS08175/ELZ14_RS23620/ELZ14_RS28570/ELZ14_RS08230/ELZ14_RS08085/ELZ14_RS08110/ELZ14_RS23615/ELZ14_RS04745	flhA/flgG/flgB/ELZ14_RS08035/fliF/fliE/fliM/fliG/flgE/fliL/flgC/rpoD/fliA/ELZ14_RS08085/ELZ14_RS08110/flgD/ELZ14_RS04745	pba:PSEBR_a1495/pba:PSEBR_a1460/pba:PSEBR_a4287/pba:PSEBR_a1459/pba:PSEBR_a1478/pba:PSEBR_a1477/pba:PSEBR_a1488/pba:PSEBR_a1479/pba:PSEBR_a4284/pba:PSEBR_a1487/pba:PSEBR_a4286/pba:PSEBR_a5151/pba:PSEBR_a1498/pba:PSEBR_a1469/pba:PSEBR_a1474/pba:PSEBR_a4285/pba:PSEBR_a846	17	14	ELZ14_RS08215/ELZ14_RS08040/ELZ14_RS23625/ELZ14_RS08035/ELZ14_RS08130/ELZ14_RS08125/ELZ14_RS08180/ELZ14_RS08135/ELZ14_RS23610/ELZ14_RS08175/ELZ14_RS23620/ELZ14_RS28570/ELZ14_RS08230/ELZ14_RS23615	3	ELZ14_RS08085/ELZ14_RS08110/ELZ14_RS04745
pba00020	Citrate cycle (TCA cycle)	16/334	25/951	0.0027183	0.0244647	ELZ14_RS30935/ELZ14_RS30930/ELZ14_RS19145/ELZ14_RS13780/ELZ14_RS22565/ELZ14_RS02670/ELZ14_RS02675/ELZ14_RS22530/ELZ14_RS22520/ELZ14_RS00835/ELZ14_RS17635/ELZ14_RS22545/ELZ14_RS01610/ELZ14_RS22525/ELZ14_RS19155/ELZ14_RS08415	ELZ14_RS30935/oadA/icd/mqo/gltA/aceF/aceE/lpdA/sucD/ELZ14_RS00835/acnB/ELZ14_RS22545/ELZ14_RS01610/sucC/ELZ14_RS19155/ELZ14_RS08415	pba:PSEBR_a5593/pba:PSEBR_a5592/pba:PSEBR_a3571/pba:PSEBR_a2669/pba:PSEBR_a4145/pba:PSEBR_a482/pba:PSEBR_a483/pba:PSEBR_a4138/pba:PSEBR_a4136/pba:PSEBR_a151/pba:PSEBR_a3308/pba:PSEBR_a4141/pba:PSEBR_a287/pba:PSEBR_a4137/pba:PSEBR_a3572/pba:PSEBR_a1534	16	4	ELZ14_RS22545/ELZ14_RS01610/ELZ14_RS19155/ELZ14_RS08415	12	ELZ14_RS30935/ELZ14_RS30930/ELZ14_RS19145/ELZ14_RS13780/ELZ14_RS22565/ELZ14_RS02670/ELZ14_RS02675/ELZ14_RS22530/ELZ14_RS22520/ELZ14_RS00835/ELZ14_RS17635/ELZ14_RS22525
pba01120	Microbial metabolism in diverse environments	67/334	153/951	0.00972301	0.0765687	ELZ14_RS30935/ELZ14_RS06585/ELZ14_RS27575/ELZ14_RS09610/ELZ14_RS23855/ELZ14_RS30930/ELZ14_RS06650/ELZ14_RS06660/ELZ14_RS28945/ELZ14_RS30600/ELZ14_RS16865/ELZ14_RS02405/ELZ14_RS09615/ELZ14_RS16870/ELZ14_RS25640/ELZ14_RS19145/ELZ14_RS28865/ELZ14_RS29185/ELZ14_RS00990/ELZ14_RS26045/ELZ14_RS09225/ELZ14_RS13780/ELZ14_RS06590/ELZ14_RS25620/ELZ14_RS10510/ELZ14_RS22565/ELZ14_RS02670/ELZ14_RS29930/ELZ14_R…	ELZ14_RS30935/gap/ELZ14_RS27575/fadB/acs/oadA/zwf/ELZ14_RS06660/ELZ14_RS28945/ELZ14_RS30600/ELZ14_RS16865/ELZ14_RS02405/fadA/ELZ14_RS16870/doeA/icd/fdhA/fba/gabD/cysN/ppsA/mqo/edd/ELZ14_RS25620/ELZ14_RS10510/gltA/aceF/ELZ14_RS29930/pgl/aceE/acs/lpdA/ELZ14_RS23770/accB/ELZ14_RS12350/sucD/ELZ14_RS17270/ELZ14_RS06745/ELZ14_RS00835/xdhB/eno/ELZ14_RS28610/pyk/aceA/acnB/gpmI/thrC/ELZ14_RS05865/pgi/ELZ1…	pba:PSEBR_a5593/pba:PSEBR_a1207/pba:PSEBR_a4982/pba:PSEBR_a1747/pba:PSEBR_a4325/pba:PSEBR_a5592/pba:PSEBR_a1219/pba:PSEBR_a1221/pba:PSEBR_a5222/pba:PSEBR_a5523/pba:PSEBR_a3167/pba:PSEBR_a432/pba:PSEBR_a1748/pba:PSEBR_a3168/pba:PSEBR_a4653/pba:PSEBR_a3571/pba:PSEBR_a5209/pba:PSEBR_a5265/pba:PSEBR_a174/pba:PSEBR_a4725/pba:PSEBR_a1677/pba:PSEBR_a2669/pba:PSEBR_a1208/pba:PSEBR_a4649/pba:PSEBR_a1904/p…	67	36	ELZ14_RS09610/ELZ14_RS28945/ELZ14_RS30600/ELZ14_RS16865/ELZ14_RS09615/ELZ14_RS16870/ELZ14_RS25640/ELZ14_RS29185/ELZ14_RS00990/ELZ14_RS09225/ELZ14_RS25620/ELZ14_RS10510/ELZ14_RS29930/ELZ14_RS03500/ELZ14_RS12350/ELZ14_RS05885/ELZ14_RS28610/ELZ14_RS24695/ELZ14_RS19200/ELZ14_RS01970/ELZ14_RS05865/ELZ14_RS26645/ELZ14_RS22545/ELZ14_RS04320/ELZ14_RS01610/ELZ14_RS25625/ELZ14_RS20940/ELZ14_RS01435/ELZ14_R…	31	ELZ14_RS30935/ELZ14_RS06585/ELZ14_RS27575/ELZ14_RS23855/ELZ14_RS30930/ELZ14_RS06650/ELZ14_RS06660/ELZ14_RS02405/ELZ14_RS19145/ELZ14_RS28865/ELZ14_RS26045/ELZ14_RS13780/ELZ14_RS06590/ELZ14_RS22565/ELZ14_RS02670/ELZ14_RS06655/ELZ14_RS02675/ELZ14_RS26650/ELZ14_RS22530/ELZ14_RS23770/ELZ14_RS22520/ELZ14_RS17270/ELZ14_RS06745/ELZ14_RS00835/ELZ14_RS09370/ELZ14_RS17635/ELZ14_RS05430/ELZ14_RS26245/ELZ14_R…
pba00030	Pentose phosphate pathway	12/334	19/951	0.0110768	0.0775377	ELZ14_RS06650/ELZ14_RS24975/ELZ14_RS06660/ELZ14_RS30600/ELZ14_RS29185/ELZ14_RS06590/ELZ14_RS06655/ELZ14_RS06745/ELZ14_RS26645/ELZ14_RS26245/ELZ14_RS02065/ELZ14_RS29215	zwf/ELZ14_RS24975/ELZ14_RS06660/ELZ14_RS30600/fba/edd/pgl/ELZ14_RS06745/pgi/ELZ14_RS26245/ELZ14_RS02065/tkt	pba:PSEBR_a1219/pba:PSEBR_a4532/pba:PSEBR_a1221/pba:PSEBR_a5523/pba:PSEBR_a5265/pba:PSEBR_a1208/pba:PSEBR_a1220/pba:PSEBR_a1238/pba:PSEBR_a4819/pba:PSEBR_a4763/pba:PSEBR_a369/pba:PSEBR_a5270	12	6	ELZ14_RS24975/ELZ14_RS30600/ELZ14_RS29185/ELZ14_RS26645/ELZ14_RS02065/ELZ14_RS29215	6	ELZ14_RS06650/ELZ14_RS06660/ELZ14_RS06590/ELZ14_RS06655/ELZ14_RS06745/ELZ14_RS26245
pba01210	2-Oxocarboxylic acid metabolism	13/334	23/951	0.0275357	0.173475	ELZ14_RS26510/ELZ14_RS30605/ELZ14_RS26515/ELZ14_RS19145/ELZ14_RS05235/ELZ14_RS22565/ELZ14_RS23770/ELZ14_RS12350/ELZ14_RS26520/ELZ14_RS20985/ELZ14_RS17635/ELZ14_RS29670/ELZ14_RS19155	ilvC/argB/ilvN/icd/leuA/gltA/ELZ14_RS23770/ELZ14_RS12350/ELZ14_RS26520/leuC/acnB/ilvD/ELZ14_RS19155	pba:PSEBR_a4792/pba:PSEBR_a5524/pba:PSEBR_a4793/pba:PSEBR_a3571/pba:PSEBR_a944/pba:PSEBR_a4145/pba:PSEBR_a4309/pba:PSEBR_a2397/pba:PSEBR_a4794/pba:PSEBR_a3868/pba:PSEBR_a3308/pba:PSEBR_a5355/pba:PSEBR_a3572	13	5	ELZ14_RS30605/ELZ14_RS12350/ELZ14_RS20985/ELZ14_RS29670/ELZ14_RS19155	8	ELZ14_RS26510/ELZ14_RS26515/ELZ14_RS19145/ELZ14_RS05235/ELZ14_RS22565/ELZ14_RS23770/ELZ14_RS26520/ELZ14_RS17635
pba00640	Propanoate metabolism	14/334	26/951	0.0367529	0.198883	ELZ14_RS09610/ELZ14_RS23855/ELZ14_RS18020/ELZ14_RS18015/ELZ14_RS26650/ELZ14_RS22530/ELZ14_RS03500/ELZ14_RS22520/ELZ14_RS21540/ELZ14_RS17635/ELZ14_RS05865/ELZ14_RS20940/ELZ14_RS22525/ELZ14_RS21545	fadB/acs/ELZ14_RS18020/ELZ14_RS18015/acs/lpdA/accB/sucD/prpC/acnB/ELZ14_RS05865/accD/sucC/prpB	pba:PSEBR_a1747/pba:PSEBR_a4325/pba:PSEBR_a3379/pba:PSEBR_a3378/pba:PSEBR_a4820/pba:PSEBR_a4138/pba:PSEBR_a634/pba:PSEBR_a4136/pba:PSEBR_a3957/pba:PSEBR_a3308/pba:PSEBR_a1081/pba:PSEBR_a3859/pba:PSEBR_a4137/pba:PSEBR_a3958	14	4	ELZ14_RS09610/ELZ14_RS03500/ELZ14_RS05865/ELZ14_RS20940	10	ELZ14_RS23855/ELZ14_RS18020/ELZ14_RS18015/ELZ14_RS26650/ELZ14_RS22530/ELZ14_RS22520/ELZ14_RS21540/ELZ14_RS17635/ELZ14_RS22525/ELZ14_RS21545
pba00680	Methane metabolism	10/334	17/951	0.0378825	0.198883	ELZ14_RS23855/ELZ14_RS28865/ELZ14_RS29185/ELZ14_RS09225/ELZ14_RS26650/ELZ14_RS05885/ELZ14_RS01970/ELZ14_RS01435/ELZ14_RS05905/ELZ14_RS02065	acs/fdhA/fba/ppsA/acs/eno/gpmI/serA/ELZ14_RS05905/ELZ14_RS02065	pba:PSEBR_a4325/pba:PSEBR_a5209/pba:PSEBR_a5265/pba:PSEBR_a1677/pba:PSEBR_a4820/pba:PSEBR_a1085/pba:PSEBR_a351/pba:PSEBR_a255/pba:PSEBR_a1089/pba:PSEBR_a369	10	7	ELZ14_RS29185/ELZ14_RS09225/ELZ14_RS05885/ELZ14_RS01970/ELZ14_RS01435/ELZ14_RS05905/ELZ14_RS02065	3	ELZ14_RS23855/ELZ14_RS28865/ELZ14_RS26650
pba00051	Fructose and mannose metabolism	8/334	13/951	0.0459931	0.22289	ELZ14_RS30600/ELZ14_RS25295/ELZ14_RS29185/ELZ14_RS25320/ELZ14_RS04320/ELZ14_RS25355/ELZ14_RS25300/ELZ14_RS02065	ELZ14_RS30600/ELZ14_RS25295/fba/algG/tpiA/ELZ14_RS25355/alg8/ELZ14_RS02065	pba:PSEBR_a5523/pba:PSEBR_a4590/pba:PSEBR_a5265/pba:PSEBR_a4595/pba:PSEBR_a776/pba:PSEBR_a4601/pba:PSEBR_a4591/pba:PSEBR_a369	8	8	ELZ14_RS30600/ELZ14_RS25295/ELZ14_RS29185/ELZ14_RS25320/ELZ14_RS04320/ELZ14_RS25355/ELZ14_RS25300/ELZ14_RS02065	0
pba01110	Biosynthesis of secondary metabolites	90/334	235/951	0.13646	0.61407	ELZ14_RS06585/ELZ14_RS27575/ELZ14_RS26510/ELZ14_RS04455/ELZ14_RS18220/ELZ14_RS25725/ELZ14_RS09610/ELZ14_RS23855/ELZ14_RS00500/ELZ14_RS10480/ELZ14_RS06650/ELZ14_RS30605/ELZ14_RS24975/ELZ14_RS30600/ELZ14_RS06525/ELZ14_RS02405/ELZ14_RS09615/ELZ14_RS26515/ELZ14_RS03540/ELZ14_RS19145/ELZ14_RS05625/ELZ14_RS00505/ELZ14_RS05235/ELZ14_RS29185/ELZ14_RS26045/ELZ14_RS23445/ELZ14_RS09225/ELZ14_RS29230/ELZ14_R…	gap/ELZ14_RS27575/ilvC/ELZ14_RS04455/galU/cyoE/fadB/acs/cyoE/treS/zwf/argB/ELZ14_RS24975/ELZ14_RS30600/ELZ14_RS06525/ELZ14_RS02405/fadA/ilvN/speA/icd/adk/ELZ14_RS00505/leuA/fba/cysN/purN/ppsA/metK/mqo/ELZ14_RS18020/glpD/ELZ14_RS10510/gltA/aceF/ELZ14_RS18015/ispE/ubiE/pgl/aceE/acs/lpdA/ELZ14_RS07350/ELZ14_RS23770/ELZ14_RS22430/accB/arcA/sucD/trpD/guaB/ELZ14_RS06745/ELZ14_RS00835/eno/ELZ14_RS26520/…	pba:PSEBR_a1207/pba:PSEBR_a4982/pba:PSEBR_a4792/pba:PSEBR_a796/pba:PSEBR_a3416/pba:PSEBR_a4669/pba:PSEBR_a1747/pba:PSEBR_a4325/pba:PSEBR_a88/pba:PSEBR_a1899/pba:PSEBR_a1219/pba:PSEBR_a5524/pba:PSEBR_a4532/pba:PSEBR_a5523/pba:PSEBR_a1197/pba:PSEBR_a432/pba:PSEBR_a1748/pba:PSEBR_a4793/pba:PSEBR_a641/pba:PSEBR_a3571/pba:PSEBR_a1034/pba:PSEBR_a89/pba:PSEBR_a944/pba:PSEBR_a5265/pba:PSEBR_a4725/pba:PSE…	90	48	ELZ14_RS04455/ELZ14_RS18220/ELZ14_RS25725/ELZ14_RS09610/ELZ14_RS10480/ELZ14_RS30605/ELZ14_RS24975/ELZ14_RS30600/ELZ14_RS06525/ELZ14_RS09615/ELZ14_RS03540/ELZ14_RS29185/ELZ14_RS23445/ELZ14_RS09225/ELZ14_RS24295/ELZ14_RS10510/ELZ14_RS02255/ELZ14_RS22430/ELZ14_RS03500/ELZ14_RS06530/ELZ14_RS05260/ELZ14_RS05885/ELZ14_RS24695/ELZ14_RS19200/ELZ14_RS20985/ELZ14_RS01970/ELZ14_RS05865/ELZ14_RS26645/ELZ14_R…	42	ELZ14_RS06585/ELZ14_RS27575/ELZ14_RS26510/ELZ14_RS23855/ELZ14_RS00500/ELZ14_RS06650/ELZ14_RS02405/ELZ14_RS26515/ELZ14_RS19145/ELZ14_RS05625/ELZ14_RS00505/ELZ14_RS05235/ELZ14_RS26045/ELZ14_RS29230/ELZ14_RS13780/ELZ14_RS18020/ELZ14_RS22565/ELZ14_RS02670/ELZ14_RS18015/ELZ14_RS26235/ELZ14_RS06655/ELZ14_RS02675/ELZ14_RS26650/ELZ14_RS22530/ELZ14_RS07350/ELZ14_RS23770/ELZ14_RS22520/ELZ14_RS28400/ELZ14_R…
pba01230	Biosynthesis of amino acids	40/334	101/951	0.186767	0.784421	ELZ14_RS30935/ELZ14_RS06585/ELZ14_RS26510/ELZ14_RS30930/ELZ14_RS30605/ELZ14_RS06525/ELZ14_RS02405/ELZ14_RS26515/ELZ14_RS19145/ELZ14_RS05235/ELZ14_RS29185/ELZ14_RS29230/ELZ14_RS22565/ELZ14_RS29930/ELZ14_RS23770/ELZ14_RS12350/ELZ14_RS28400/ELZ14_RS05885/ELZ14_RS26520/ELZ14_RS24695/ELZ14_RS20985/ELZ14_RS17635/ELZ14_RS01970/ELZ14_RS05430/ELZ14_RS24210/ELZ14_RS08510/ELZ14_RS04320/ELZ14_RS26245/ELZ14_R…	ELZ14_RS30935/gap/ilvC/oadA/argB/ELZ14_RS06525/ELZ14_RS02405/ilvN/icd/leuA/fba/metK/gltA/ELZ14_RS29930/ELZ14_RS23770/ELZ14_RS12350/trpD/eno/ELZ14_RS26520/pyk/leuC/acnB/gpmI/thrC/ELZ14_RS24210/ELZ14_RS08510/tpiA/ELZ14_RS26245/serA/aroQ/ilvD/aroK/ELZ14_RS29205/gltB/ELZ14_RS19155/ELZ14_RS09680/tkt/ELZ14_RS24375/dapD/cysM	pba:PSEBR_a5593/pba:PSEBR_a1207/pba:PSEBR_a4792/pba:PSEBR_a5592/pba:PSEBR_a5524/pba:PSEBR_a1197/pba:PSEBR_a432/pba:PSEBR_a4793/pba:PSEBR_a3571/pba:PSEBR_a944/pba:PSEBR_a5265/pba:PSEBR_a5272/pba:PSEBR_a4145/pba:PSEBR_a5405/pba:PSEBR_a4309/pba:PSEBR_a2397/pba:PSEBR_a5118/pba:PSEBR_a1085/pba:PSEBR_a4794/pba:PSEBR_a4482/pba:PSEBR_a3868/pba:PSEBR_a3308/pba:PSEBR_a351/pba:PSEBR_a997/pba:PSEBR_a4390/pba…	40	18	ELZ14_RS30605/ELZ14_RS06525/ELZ14_RS29185/ELZ14_RS29930/ELZ14_RS12350/ELZ14_RS05885/ELZ14_RS24695/ELZ14_RS20985/ELZ14_RS01970/ELZ14_RS24210/ELZ14_RS04320/ELZ14_RS01435/ELZ14_RS29670/ELZ14_RS29205/ELZ14_RS19155/ELZ14_RS09680/ELZ14_RS29215/ELZ14_RS23480	22	ELZ14_RS30935/ELZ14_RS06585/ELZ14_RS26510/ELZ14_RS30930/ELZ14_RS02405/ELZ14_RS26515/ELZ14_RS19145/ELZ14_RS05235/ELZ14_RS29230/ELZ14_RS22565/ELZ14_RS23770/ELZ14_RS28400/ELZ14_RS26520/ELZ14_RS17635/ELZ14_RS05430/ELZ14_RS08510/ELZ14_RS26245/ELZ14_RS03505/ELZ14_RS02380/ELZ14_RS02400/ELZ14_RS24375/ELZ14_RS05735
pba00250	Alanine, aspartate and glutamate metabolism	10/334	22/951	0.20943	0.793309	ELZ14_RS02405/ELZ14_RS00990/ELZ14_RS29930/ELZ14_RS00620/ELZ14_RS17270/ELZ14_RS24210/ELZ14_RS02400/ELZ14_RS19180/ELZ14_RS02625/ELZ14_RS25045	ELZ14_RS02405/gabD/ELZ14_RS29930/aspA/ELZ14_RS17270/ELZ14_RS24210/gltB/purB/putA/ELZ14_RS25045	pba:PSEBR_a432/pba:PSEBR_a174/pba:PSEBR_a5405/pba:PSEBR_a109/pba:PSEBR_a3245/pba:PSEBR_a4390/pba:PSEBR_a430/pba:PSEBR_a3576/pba:PSEBR_a473/pba:PSEBR_a4544	10	6	ELZ14_RS00990/ELZ14_RS29930/ELZ14_RS00620/ELZ14_RS24210/ELZ14_RS19180/ELZ14_RS25045	4	ELZ14_RS02405/ELZ14_RS17270/ELZ14_RS02400/ELZ14_RS02625
pba00290	Valine, leucine and isoleucine biosynthesis	6/334	12/951	0.214067	0.793309	ELZ14_RS26510/ELZ14_RS26515/ELZ14_RS05235/ELZ14_RS26520/ELZ14_RS20985/ELZ14_RS29670	ilvC/ilvN/leuA/ELZ14_RS26520/leuC/ilvD	pba:PSEBR_a4792/pba:PSEBR_a4793/pba:PSEBR_a944/pba:PSEBR_a4794/pba:PSEBR_a3868/pba:PSEBR_a5355	6	2	ELZ14_RS20985/ELZ14_RS29670	4	ELZ14_RS26510/ELZ14_RS26515/ELZ14_RS05235/ELZ14_RS26520
pba00520	Amino sugar and nucleotide sugar metabolism	7/334	15/951	0.246829	0.863903	ELZ14_RS18220/ELZ14_RS30600/ELZ14_RS25295/ELZ14_RS26645/ELZ14_RS25355/ELZ14_RS04315/ELZ14_RS25045	galU/ELZ14_RS30600/ELZ14_RS25295/pgi/ELZ14_RS25355/glmM/ELZ14_RS25045	pba:PSEBR_a3416/pba:PSEBR_a5523/pba:PSEBR_a4590/pba:PSEBR_a4819/pba:PSEBR_a4601/pba:PSEBR_a775/pba:PSEBR_a4544	7	6	ELZ14_RS18220/ELZ14_RS30600/ELZ14_RS25295/ELZ14_RS26645/ELZ14_RS25355/ELZ14_RS25045	1	ELZ14_RS04315
pba00550	Peptidoglycan biosynthesis	6/334	13/951	0.286209	0.913363	ELZ14_RS25475/ELZ14_RS27465/ELZ14_RS25460/ELZ14_RS25480/ELZ14_RS25455/ELZ14_RS25495	murD/ELZ14_RS27465/murC/mraY/ELZ14_RS25455/ELZ14_RS25495	pba:PSEBR_a4623/pba:PSEBR_a4960/pba:PSEBR_a4620/pba:PSEBR_a4624/pba:PSEBR_a4619/pba:PSEBR_a4627	6	0		6	ELZ14_RS25475/ELZ14_RS27465/ELZ14_RS25460/ELZ14_RS25480/ELZ14_RS25455/ELZ14_RS25495
pba00260	Glycine, serine and threonine metabolism	16/334	40/951	0.30772	0.913363	ELZ14_RS28965/ELZ14_RS25640/ELZ14_RS29080/ELZ14_RS28925/ELZ14_RS25620/ELZ14_RS22530/ELZ14_RS23770/ELZ14_RS12350/ELZ14_RS01970/ELZ14_RS05430/ELZ14_RS25625/ELZ14_RS28880/ELZ14_RS01435/ELZ14_RS24375/ELZ14_RS28960/ELZ14_RS24370	dgcA/doeA/betB/gbcA/ELZ14_RS25620/lpdA/ELZ14_RS23770/ELZ14_RS12350/gpmI/thrC/ELZ14_RS25625/ELZ14_RS28880/serA/ELZ14_RS24375/dgcB/gcvP	pba:PSEBR_a5226/pba:PSEBR_a4653/pba:PSEBR_a5247/pba:PSEBR_a5219/pba:PSEBR_a4649/pba:PSEBR_a4138/pba:PSEBR_a4309/pba:PSEBR_a2397/pba:PSEBR_a351/pba:PSEBR_a997/pba:PSEBR_a4650/pba:PSEBR_a5212/pba:PSEBR_a255/pba:PSEBR_a4421/pba:PSEBR_a5225/pba:PSEBR_a4420	16	7	ELZ14_RS25640/ELZ14_RS29080/ELZ14_RS25620/ELZ14_RS12350/ELZ14_RS01970/ELZ14_RS25625/ELZ14_RS01435	9	ELZ14_RS28965/ELZ14_RS28925/ELZ14_RS22530/ELZ14_RS23770/ELZ14_RS05430/ELZ14_RS28880/ELZ14_RS24375/ELZ14_RS28960/ELZ14_RS24370
